# Supplementary material for: The scorpions of Yunnan (China): updated identification key, new record and redescriptions of Euscorpiops kubani and E. shidian (Arachnida, Scorpiones)
Source: Zookeys. 2011 Feb 23;(82):1–33. doi: 10.3897/zookeys.82.715 (PMC3088492; doi:10.3897/zookeys.82.715)
Supplement: XML Treatment for Lychas mucronatus [file zookeys.82.715-treatment1.xml]

<!DOCTYPE tp:taxon-treatment
  PUBLIC "-//TaxonX//DTD Taxonomic Treatment Publishing DTD v0 20100105//EN" "tax-treatment-NSO.dtd">
<tp:taxon-treatment xmlns:tp="http://www.plazi.org/taxpub"><tp:treatment-meta><mixed-citation publication-type="journal"><person-group><name><surname>Di</surname><given-names>Zhiyong</given-names></name><name><surname>He</surname><given-names>Yawen</given-names></name><name><surname>Wu</surname><given-names>Yingliang</given-names></name><name><surname>Cao</surname><given-names>Zhijian</given-names></name><name><surname>Liu</surname><given-names>Hui</given-names></name><name><surname>Jiang</surname><given-names>Dahe</given-names></name><name><surname>Li</surname><given-names>Wenxin</given-names></name></person-group><article-title>The scorpions of Yunnan (China): updated identification key, new record and redescriptions of <italic>Euscorpiops kubani</italic> and <italic>E. shidian</italic> (Arachnida, Scorpiones)</article-title><source>Zookeys</source><day>23</day><month>2</month><year>2011</year><volume>2011</volume><issue>82</issue><fpage>1</fpage><lpage>33</lpage><pub-id pub-id-type="doi">10.3897/zookeys.82.715</pub-id></mixed-citation></tp:treatment-meta><tp:nomenclature><tp:taxon-name>
                                <tp:taxon-name-part taxon-name-part-type="genus">Lychas</tp:taxon-name-part>
                                <tp:taxon-name-part taxon-name-part-type="species">mucronatus</tp:taxon-name-part>
                            </tp:taxon-name><tp:taxon-authority>(Fabricius, 1798)</tp:taxon-authority><xref ref-type="fig" rid="F1">Figures 1</xref><xref ref-type="fig" rid="F2">9</xref><tp:nomenclature-citation-list><tp:nomenclature-citation><tp:taxon-name>Scorpio mucronatus</tp:taxon-name><comment> Fabricius 1798: 294.</comment></tp:nomenclature-citation><tp:nomenclature-citation><tp:taxon-name>Scorpio armillatus</tp:taxon-name><comment> Gervais 1841: 284 (synonymized by <xref ref-type="bibr" rid="B24">Thorell 1888</xref>: 330).</comment></tp:nomenclature-citation><tp:nomenclature-citation><tp:taxon-name>Scorpio (Androctonus) curvidigitatus</tp:taxon-name><comment> Gervais 1843: 129 (synonymized by <xref ref-type="bibr" rid="B25">Thorell 1893</xref>: 368).</comment></tp:nomenclature-citation><!--PageBreak--><tp:nomenclature-citation><tp:taxon-name>Tityus varius</tp:taxon-name><comment> C.L. Koch 1844 (synonymized by <xref ref-type="bibr" rid="B24">Thorell 1888</xref>: 330).</comment></tp:nomenclature-citation><tp:nomenclature-citation><tp:taxon-name>Isometrus chinensis</tp:taxon-name><comment> Karsh 1879: 116 (synonymized by <xref ref-type="bibr" rid="B17">Kraepelin 1891</xref>: 81).</comment></tp:nomenclature-citation><tp:nomenclature-citation><tp:taxon-name>Isometrus atomarius</tp:taxon-name><comment> Simon 1884: 363 (synonymized by <xref ref-type="bibr" rid="B17">Kraepelin 1891</xref>: 81).</comment></tp:nomenclature-citation><tp:nomenclature-citation><tp:taxon-name>Lychas baldasseronii</tp:taxon-name><comment> Caporiaco 1947: 247 (synonymized by <xref ref-type="bibr" rid="B12">Kovařík 1997</xref>: 342).</comment></tp:nomenclature-citation><tp:nomenclature-citation><tp:taxon-name>Lychas mentaweius</tp:taxon-name><comment> Roewer 1943: 212 (synonymized by <xref ref-type="bibr" rid="B12">Kovařík 1997</xref>: 342).</comment></tp:nomenclature-citation><tp:nomenclature-citation><tp:taxon-name>Lychas nucifer</tp:taxon-name><comment> Basu 1964: 100 (synonymized by <xref ref-type="bibr" rid="B12">Kovařík 1997</xref>: 342).</comment></tp:nomenclature-citation><tp:nomenclature-citation><tp:taxon-name>Lychas mucronatus</tp:taxon-name><comment><xref ref-type="bibr" rid="B20">Pocock 1900</xref>: 36-37; <xref ref-type="bibr" rid="B12">Kovařík 1997</xref>: 341–344, Figs 10, 12, 29, 31, 80-82, 93, 98; <xref ref-type="bibr" rid="B9">Fet and Lowe 2000</xref>: 164, 165 [detailed reference list until 1998].</comment></tp:nomenclature-citation></tp:nomenclature-citation-list></tp:nomenclature><tp:treatment-sec sec-type="Type locality"><title>Type locality.</title><p>India orientali, UZMD.</p></tp:treatment-sec><tp:treatment-sec sec-type="Type material"><title>Type material.</title><p>Lost.</p></tp:treatment-sec><tp:treatment-sec sec-type="Material examined"><title>Material examined.</title><p>Shidian District, 17/VIII/2010, Dahe Jiang, Chaowu Yang and Zhiyong Di leg, 11 females, 3 males, 2 juveniles (MWHU, Ar.-MWHU-YNSD1010–15); Shidian District (24.42°N, 99.24°E), VIII/2008, Heng Xiao leg, 7 females, 7 males, 6 immatures (MWHU, Ar.-MWHU-YNSD0801–20); Longling District (24.47°N, 98.56°E), 18/VIII/2010, Wenxin Li, Hui Liu, Xiaohua He and Zizhong Yang leg, 14 females, 3 males, 4 juveniles (MWHU, Ar.-MWHU-YNLL1010–20); Gengma District, 6/VIII/2004, Zizhong Yang and Yuhua Yang leg, 2 males (BHDC, Ar.-BHDC-YNGM0401–02); Yun District, 21/VII/2003, Zizhong Yang and Benyong Mao leg, 2 males (BHDC, Ar.-BHDC-YNYX0301–02); Yongde District, 20/VII/2009, Benyong Mao leg, 1 female, 3 males (BHDC, Ar.-BHDC-YNYD0901–04); Mojiang District, Tongguan town, 22/XI/2010, Dongming Luo leg, 2 males, 5 females, 1 juvenile (MWHU, Ar.-MWHU -YNMJ1001–08).</p></tp:treatment-sec><tp:treatment-sec sec-type="Diagnosis"><title>Diagnosis.</title><p>(Modified from <xref ref-type="bibr" rid="B12">Kovařík 1997</xref>). Total length about 40–65 mm in males and females (<xref ref-type="fig" rid="F1">Figs 1–4</xref>). Male differs from female in having fingers of pedipalps proximally twisted (<xref ref-type="fig" rid="F2">Fig. 5</xref>). Sixth cutting edge on movable and fixed fingers of pedipalps, usually with 3 external granules each (rarely 2 or 4 granules). First and second metasomal segments with 10 carinae, third and fourth segments with eight carinae. Ventral surface of seventh mesosomal segment with two carinae (not always discernible). Position and distribution of trichobothria on pedipalps as <xref ref-type="fig" rid="F2">figures 5–9</xref>.</p><p>From its general morphology, <tp:taxon-name>Lychas mucronatus</tp:taxon-name> certainly related to <tp:taxon-name>Lychas krali</tp:taxon-name> Kovařík, 1995, described from Umphang River in Thailand. They have same important characters: second segment of metasoma with ten carinae, third metasomal segment with eight carinae; sixth cutting edge on movable fingers of pedipalps with two to four external granules; legs spotted. <tp:taxon-name>Lychas mucronatus</tp:taxon-name> can be distinguished from <tp:taxon-name>Lychas krali</tp:taxon-name> by the following characters: manus of pedipalps bright yellow with sparse, minute black spots, patella predominantly dark, compared with <tp:taxon-name>Lychas krali</tp:taxon-name>, in which the manus of pedipalps have the same color as patella and femur; pectinal teeth number 16–26, pectinal teeth 10–19 in <tp:taxon-name>Lychas krali</tp:taxon-name>; metasoma of approximately the same length in both sexes in <tp:taxon-name>Lychas mucronatus</tp:taxon-name>, whereas the metasoma much longer in males than in females in <tp:taxon-name>Lychas krali</tp:taxon-name> (<xref ref-type="bibr" rid="B12">Kovařík 1997</xref>: 360).</p><fig id="F1" position="float" orientation="portrait"><label>Figures 1–4.</label><caption><p>Habitus of <tp:taxon-name>Lychas mucronatus</tp:taxon-name>. <bold>1–2</bold> Male (Ar.-MWHU-YNSD1010), dorsal and ventral views <bold>3–4</bold> Female (Ar.-MWHU-YNSD1011), dorsal and ventral views. Scale bars: 12.0 mm.</p></caption><graphic xmlns:xlink="http://www.w3.org/1999/xlink" xlink:href="ZooKeys-082-001-g001.jpg" position="float" orientation="portrait" xlink:type="simple"/></fig><fig id="F2" position="float" orientation="portrait"><label>Figures 5–9.</label><caption><p>5, 7–9.<tp:taxon-name>Lychas mucronatus</tp:taxon-name>. Male (Ar.-MWHU-YNSD1010): <bold>5</bold> Chela, dorsal aspect <bold>7</bold> Femur dorsal aspect <bold>8–9</bold> Patella dorsal and external aspects. Scale bars: 2.0 mm. <bold>6</bold> <tp:taxon-name>Lychas mucronatus</tp:taxon-name>, female (Ar.-MWHU-YNSD1011). Chela, dorsal aspect. Scale bars: 2.0 mm.</p></caption><graphic xmlns:xlink="http://www.w3.org/1999/xlink" xlink:href="ZooKeys-082-001-g002.jpg" position="float" orientation="portrait" xlink:type="simple"/></fig></tp:treatment-sec><tp:treatment-sec sec-type="Ecology"><title>Ecology.</title><p>This species is common. We collected from mixed forest and buzzed canebrake. They are found in the bark, the gap of soil and under the stones.</p></tp:treatment-sec><tp:treatment-sec sec-type="Distribution"><title>Distribution.</title><p>Cambodia, China (Guangxi, Hainan and Yunnan), India, Indonesia, Laos, Malaysia, Myanmar, Philippines, Thailand, and Vietnam (<xref ref-type="bibr" rid="B12">Kovařík 1997</xref>; <xref ref-type="bibr" rid="B33">Zhu et al. 2004</xref>).<!--PageBreak--></p></tp:treatment-sec><ref-list><ref id="B24"><mixed-citation xmlns:xlink="http://www.w3.org/1999/xlink" xlink:type="simple"><person-group><name name-style="western"><surname>Thorell</surname><given-names>T</given-names></name></person-group> (<year>1888</year>)<article-title> Pedipalpi e Scorpioni dell’Arcipelago Malese conservati nel Museo Civico di Storia Naturale di Genova.</article-title><source>Annali del Museo Civico di Storia Naturale di Genova</source><volume>6</volume>:<fpage>327</fpage>-<lpage>428</lpage>.</mixed-citation></ref><ref id="B25"><mixed-citation xmlns:xlink="http://www.w3.org/1999/xlink" xlink:type="simple"><person-group><name name-style="western"><surname>Thorell</surname><given-names>T</given-names></name></person-group> (<year>1893</year>)<article-title> Scorpiones exotici R. Musei Historiea Naturalis Florentini.</article-title><source>Bollettino Della Società Entomologica Italiana</source><volume>25</volume> (<issue>4</issue>):<fpage>356</fpage>-<lpage>387</lpage>.</mixed-citation></ref><ref id="B17"><mixed-citation xmlns:xlink="http://www.w3.org/1999/xlink" xlink:type="simple"><person-group><name name-style="western"><surname>Kraepelin</surname><given-names>K</given-names></name></person-group> (<year>1891</year>)<article-title> Revision der Skorpione. I. Die familie der Androctonidae.</article-title><source>Jahrbuch der Hamburgischen Wissenschaftlichen Anstalten</source><volume>8</volume>:<fpage>1</fpage>-<lpage>144</lpage>.</mixed-citation></ref><ref id="B12"><mixed-citation xmlns:xlink="http://www.w3.org/1999/xlink" xlink:type="simple"><person-group><name name-style="western"><surname>Kovařík</surname><given-names>F</given-names></name></person-group> (<year>1997</year>)<article-title> Revision of the genera <italic>Lychas</italic> and <italic>Hemilychas</italic>, with descriptions of six new species (Scorpiones, Buthidae).</article-title><source>Acta Societatis Zoologicae Bohemoslovenicae</source><volume>61</volume>:<fpage>311</fpage>-<lpage>371</lpage>.</mixed-citation></ref><ref id="B20"><mixed-citation xmlns:xlink="http://www.w3.org/1999/xlink" xlink:type="simple"><person-group><name name-style="western"><surname>Pocock</surname><given-names>RI</given-names></name></person-group> (<year>1900</year>)<source> Arachnida. The fauna of British India, including Ceylon and Burma.</source><publisher-name>Published under the authority of the Secretary of State for India in Council</publisher-name>; <publisher-loc>London</publisher-loc>, <lpage>279</lpage> pp.</mixed-citation></ref><ref id="B9"><mixed-citation xmlns:xlink="http://www.w3.org/1999/xlink" xlink:type="simple"><person-group><name name-style="western"><surname>Fet</surname><given-names>V</given-names></name><name name-style="western"><surname>Lowe</surname><given-names>G</given-names></name></person-group> (<year>2000</year>)<article-title> Family Buthidae C. L. Koch, 1837.</article-title> In: <person-group><name name-style="western"><surname>Fet</surname><given-names>V</given-names></name><name name-style="western"><surname>Sissom</surname><given-names>WD</given-names></name><name name-style="western"><surname>Lowe</surname><given-names>G</given-names></name><name name-style="western"><surname>Braunwalder</surname><given-names>ME</given-names></name></person-group> (<role>Eds</role>) <source>Catalog of the Scorpions of the World (1758–1998).</source><publisher-name>The New York Entomological Society</publisher-name>, <publisher-loc>New York</publisher-loc>, <fpage>54</fpage>–<lpage>286</lpage>.</mixed-citation></ref><ref id="B33"><mixed-citation xmlns:xlink="http://www.w3.org/1999/xlink" xlink:type="simple"><person-group><name name-style="western"><surname>Zhu</surname><given-names>MS</given-names></name><name name-style="western"><surname>Qi</surname><given-names>JX</given-names></name><name name-style="western"><surname>Song</surname><given-names>DX</given-names></name></person-group> (<year>2004</year>)<article-title> A checklist of scorpions from China (Arachnida: Scorpiones).</article-title><source>Acta Arachnologica Sinica</source><volume>13</volume>:<fpage>111</fpage>-<lpage>118</lpage>.</mixed-citation></ref></ref-list></tp:taxon-treatment>
