# Supplementary material for: The scorpions of Yunnan (China): updated identification key, new record and redescriptions of Euscorpiops kubani and E. shidian (Arachnida, Scorpiones)
Source: Zookeys. 2011 Feb 23;(82):1–33. doi: 10.3897/zookeys.82.715 (PMC3088492; doi:10.3897/zookeys.82.715)
Supplement: XML Treatment for Euscorpiops kubani [file zookeys.82.715-treatment2.xml]

<!DOCTYPE tp:taxon-treatment
  PUBLIC "-//TaxonX//DTD Taxonomic Treatment Publishing DTD v0 20100105//EN" "tax-treatment-NSO.dtd">
<tp:taxon-treatment xmlns:tp="http://www.plazi.org/taxpub"><tp:treatment-meta><mixed-citation publication-type="journal"><person-group><name><surname>Di</surname><given-names>Zhiyong</given-names></name><name><surname>He</surname><given-names>Yawen</given-names></name><name><surname>Wu</surname><given-names>Yingliang</given-names></name><name><surname>Cao</surname><given-names>Zhijian</given-names></name><name><surname>Liu</surname><given-names>Hui</given-names></name><name><surname>Jiang</surname><given-names>Dahe</given-names></name><name><surname>Li</surname><given-names>Wenxin</given-names></name></person-group><article-title>The scorpions of Yunnan (China): updated identification key, new record and redescriptions of <italic>Euscorpiops kubani</italic> and <italic>E. shidian</italic> (Arachnida, Scorpiones)</article-title><source>Zookeys</source><day>23</day><month>2</month><year>2011</year><volume>2011</volume><issue>82</issue><fpage>1</fpage><lpage>33</lpage><pub-id pub-id-type="doi">10.3897/zookeys.82.715</pub-id></mixed-citation></tp:treatment-meta><tp:nomenclature><tp:taxon-name>
                                   <tp:taxon-name-part taxon-name-part-type="genus">Euscorpiops</tp:taxon-name-part>
                                   <tp:taxon-name-part taxon-name-part-type="species">kubani</tp:taxon-name-part>
                               </tp:taxon-name><tp:taxon-authority>Kovařík, 2004</tp:taxon-authority><tp:taxon-status xmlns:xlink="http://www.w3.org/1999/xlink" xlink:type="simple">rec. n.</tp:taxon-status><xref ref-type="fig" rid="F3">Figures 10</xref><xref ref-type="fig" rid="F4"/><xref ref-type="fig" rid="F5">28</xref><tp:nomenclature-citation-list><tp:nomenclature-citation><tp:taxon-name>Euscorpiops kubani</tp:taxon-name><comment><xref ref-type="bibr" rid="B15">Kovařík 2004</xref>: 13–18, Figs 1–6, tab. 1.</comment></tp:nomenclature-citation><tp:nomenclature-citation><tp:taxon-name>Euscorpiops kubani</tp:taxon-name><comment>: <xref ref-type="bibr" rid="B16">Kovařík 2005</xref>: 1–10, Figs 1–6, tab. 1.</comment></tp:nomenclature-citation></tp:nomenclature-citation-list></tp:nomenclature><tp:treatment-sec sec-type="Type locality"><title>Type locality.</title><p>Laos, prov. Phongsaly, Phongsaly env.</p></tp:treatment-sec><tp:treatment-sec sec-type="Type material"><title>Type material.</title><p>Holotype male, Laos, prov. Phongsaly, Phongsaly env., 21°41'2"N, 102°06'8"E, 1500 m, Vt KubÆ leg, (deposited in the Moravian Museum, Brno, Czech Republic). Other type materials. Allotype female: Laos, prov. Phongsaly, Phongsaly env., 21°41'2"N, 102°06'8"E, 1500 m, 28/V/20/VI/2003, leg. Vt KubÆ; (Moravian Museum, Brno, Czech Republic). 1 paratype male, Laos, prov. Phongsaly, Ban Sano Mai env., 21°21'N, 102°03'E, ca 1150 m, 19. 26/V/2004, Vt KubÆ leg, (FKCP, followed <xref ref-type="bibr" rid="B15">Kovařík 2004</xref>).</p></tp:treatment-sec><tp:treatment-sec sec-type="Material examined"><title>Material examined.</title><p>Menghai District (21.99°N, 100.45°E), 21/VIII/2010, Wenxin Li, Xiaohua He, Hui Liu, Dahe Jiang and Zhiyong Di leg, 3 females, 3 males, <!--PageBreak-->3 female immatures, 2 male immatures (MWHU, Ar.-MWHU- YNMH 1001– 11); Menghai District, 21/VIII/2006, Bin Xu leg, 1 female immature (BHDC, Ar.-BHDC- YNMH 0601–02).</p></tp:treatment-sec><tp:treatment-sec sec-type="Diagnosis"><title>Diagnosis.</title><p>(Modified from <xref ref-type="bibr" rid="B15">Kovařík 2004</xref>) Adult 39–50 mm. Mainly color uniformly reddish-black. Pectinal teeth number 6–8. Sexual dimorphism expressed in<!--PageBreak--> shape of pedipalp fingers: in male flexed, in female nearly straight (slightly undulate). Pedipalp patella with 18 or rarely 19 external trichobothria (5 or 6 <italic>eb</italic>, 2 <italic>esb</italic>, 2 <italic>em</italic>, 4 <italic>est</italic>, 5 <italic>et</italic>) (<xref ref-type="bibr" rid="B15">Kovařík 2004</xref>), and 9 or 10 ventral trichobothria.</p><p><tp:taxon-name>Euscorpiops kubani</tp:taxon-name> is similar to <tp:taxon-name>Euscorpiops shidian</tp:taxon-name> Qi, Zhu and Lourenço, 2005 in shape and color (<xref ref-type="fig" rid="F3">Figs 10–13</xref>, <xref ref-type="fig" rid="F9">50–53</xref>): both are characterized by the presence of 18 trichobothria (<tp:taxon-name>Euscorpiops kubani</tp:taxon-name>: mainly with 18) on the external surface of pedipalp patella, 6–8 pectinal teeth, chela with similar length/width ratio (Tab. 2). Both species can be separated by: male pedipalp chela fingers strongly scalloped in <tp:taxon-name>Euscorpiops kubani</tp:taxon-name>, whereas in <tp:taxon-name>Euscorpiops shidian</tp:taxon-name> males are slightly scalloped or straight, being the lobe and corresponding notch are reduced to absent; pectinal fulcra small, reduced or absent in <tp:taxon-name>Euscorpiops kubani</tp:taxon-name>, but well developed in <tp:taxon-name>Euscorpiops shidian</tp:taxon-name>.</p></tp:treatment-sec><tp:treatment-sec sec-type="Description"><title>Description</title><p>(based on specimens: Ar.-MWHU-YNMH1001–02).</p><sec sec-type="Coloration"><title>Coloration:</title><p>Carapace dark red brown. Median and lateral ocular tubercles black. Tergites mostly dark red brown to dark brown. Metasoma segments dark red brown to dark brown. Vesicle red brown with a reddish aculeus. Chelicerae yellow brown <!--PageBreak-->with fingers dark red brown gradually lighter toward the tip. Pedipalp femur and patella dark red brown, chela manus and fingers red brown. Legs red brown with yellow brown tarsi. Tarsal ungues yellowish brown. Sternum, genital operculum and sternites pale brown. Pectines yellowish.</p></sec><sec sec-type="Morphology"><title>Morphology.</title><p><italic>Prosoma</italic>: Carapace with sparse, coarse granules; lateral furrow broad; anterior median furrow broad and moderately deep; posterior median furrow deep; margin behind lateral eyes with granules, other margins smooth. Median eyes situated anteriorly compared to center of carapace; three pairs of lateral ocelli, posterior smallest. Median ocular tubercle with granules and a pair of big median eyes and a median furrow. Lateral ocular tubercle with some granules around eyes.</p></sec><sec sec-type="Mesosoma"><title>Mesosoma:</title><p>Tergites sparsely covered with coarse granules, posterior part of tergites with bigger granules; tergites II–VI with a median carina; tergite VII with two pairs of lateral carinae (with bigger granules). Pectinal teeth count 6–8, fulcra small reduced to absent. Genital operculum subtriangular. Sternites smooth and shiny; segment VII with 4 weak ventral carinae and few granules.<!--PageBreak--></p></sec><sec sec-type="Metasoma"><title>Metasoma:</title><p>Tegument coarse. Segments II to V longer than wide; segments I to V with respectively 10-8-8-8-7 carinae, segments II–IV with a pair of vestigial lateral carinae; all dorsal carinae crenulate, slightly stronger distally; segment V carinae with smaller granules dorsally and larger serration ventrally. Vesicle with few setae and granules.</p></sec><sec sec-type="Pedipalps"><title>Pedipalps:</title><p>Tegument coarse. Femur with external, dorsointernal, dorsoexternal, ventrointernal, ventroexternal and internal carinae granulated; tegument with scattered granules dorsally and smooth ventrally. Patella with dorsointernal, dorsoexternal, ventrointernal, ventroexternal and external carinae with big granules; two large spinoid granules present on the internal aspect; tegument with smooth granules dorsally and ventrally. Trichobothrial pattern C, neobothriotaxic (<xref ref-type="bibr" rid="B31">Vachon 1974</xref>); patella with 18 (rarely 19) external trichobothria (5 or 6 <italic>eb</italic>, 2 <italic>esb</italic>, 2 <italic>em</italic>, 4 <italic>est</italic>, 5 <italic>et</italic>) (<xref ref-type="bibr" rid="B15">Kovařík 2004</xref>), 10 or 9 ventral trichobothria (<xref ref-type="fig" rid="F5">Fig. 27</xref>). Chela with length/width ratio: 2.7–3.0 in adult males and 2.7–2.9 in females (3.1 on male holotype, 3.2 on female paratype after <xref ref-type="bibr" rid="B15">Kovařík 2004</xref>). Chela with dorsal marginal, external secondary, and ventrointernal carinae granulated (<xref ref-type="fig" rid="F4">Figs 14–21</xref>); ventrointernal carina with some big granules; tegument with granules forming reticulated pattern; male fingers scalloped with a pronounced lobe in the movable finger and a corresponding notch in fixed finger, lobe and corresponding notch reduced to absent in females (<xref ref-type="fig" rid="F5">Figs 23, 25</xref>).</p></sec><sec sec-type="Chelicerae"><title>Chelicerae:</title><p>Tegument smooth. Tibia smooth. Movable finger with 4 teeth on dorsal edge, 6–7 teeth (not constant) on ventral edge. Fixed finger with 3 teeth on dorsal edge.</p></sec><sec sec-type="Legs"><title>Legs:</title><p>Tegument coarsely granular dorsally, except basitarsi and telotarsi, smooth ventrally. Trochanters with few setae. Femur dorsal surface with few small granules, external surface with a granular carina, internal surface with two granular carinae. Patella internally with a dentate carina. Tibia with few setae and small granules, without spurs. Basitarsi with some spinules, few setae and 2 lateral pedal spurs. Tarsi ventrally with one row of short spinules and few setae. Tarsal ungues curved and hook-like.</p><fig id="F3" position="float" orientation="portrait"><label>Figures 10–13.</label><caption><p>Habitus of <tp:taxon-name>Euscorpiops kubani</tp:taxon-name>. <bold>10–11</bold> Male (Ar.-MWHU-YNMH1001), dorsal and ventral views <bold>12–13</bold> Female (Ar.-MWHU-YNMH1002), dorsal and ventral views. Scale bars: 12.0 mm.</p></caption><graphic xmlns:xlink="http://www.w3.org/1999/xlink" xlink:href="ZooKeys-082-001-g003.jpg" position="float" orientation="portrait" xlink:type="simple"/></fig><fig id="F4" position="float" orientation="portrait"><label>Figures 14–21.</label><caption><p><tp:taxon-name>Euscorpiops kubani</tp:taxon-name>. <bold>14–17</bold> Male (Ar.-MWHU-YNMH1001). Chela dorsal, external, ventral and internal aspects <bold>18–21</bold> Female (Ar.-MWHU-YNMH1002). Chela dorsal, external, ventral and internal aspects.Scale bars: 6.0 mm.</p></caption><graphic xmlns:xlink="http://www.w3.org/1999/xlink" xlink:href="ZooKeys-082-001-g004.jpg" position="float" orientation="portrait" xlink:type="simple"/></fig><fig id="F5" position="float" orientation="portrait"><label>Figures 22–28.</label><caption><p><tp:taxon-name>Euscorpiops kubani</tp:taxon-name>. <bold>22–23</bold> Male (Ar.-MWHU-YNMH1001): Chela dorsal and external aspects <bold>26–27</bold> Male (Ar.-MWHU-YNMH1001): Patella external and ventral aspects <bold>24–25</bold> Female (Ar.-MWHU-YNMH1002): Chela dorsal and external aspects <bold>28</bold> Female (Ar.-MWHU-YNMH1002): Patella external aspect. Scale bars: 2.0 mm.</p></caption><graphic xmlns:xlink="http://www.w3.org/1999/xlink" xlink:href="ZooKeys-082-001-g005.jpg" position="float" orientation="portrait" xlink:type="simple"/></fig></sec></tp:treatment-sec><tp:treatment-sec sec-type="Variation"><title>Variation.</title><p>Female and male paratypes: coloration and morphology are very similar to holotype (<xref ref-type="bibr" rid="B15">Kovařík 2004</xref>). Sexual dimorphism: adult males, with more pronounced lobes on the movable fingers of the chela, and a more pronounced notch in the fixed finger and bigger pectinal teeth than females. Measurements in <xref ref-type="table" rid="T1">table 1</xref>. Feature datasets in <xref ref-type="table" rid="T2">table 2</xref>.</p><table-wrap id="T1" position="float" orientation="portrait"><label>Table 1.</label><caption><p>Measurements (in mm) of <tp:taxon-name>Euscorpiops kubani</tp:taxon-name> (Ar.-MWHU-YNMH1001 and Ar.-MWHU – YNMH 1002), <tp:taxon-name>Euscorpiops shidian</tp:taxon-name> (Ar.-BHDC-YNSD0401 and Ar.-MWHU-YNSD1001) and <tp:taxon-name>Euscorpiops xui</tp:taxon-name> (Ar.-BHDC- YNML 0901 and Ar.-BHDC- YNML0902). </p></caption><table><tbody><tr><th rowspan="2" colspan="1"/><th rowspan="1" colspan="2"><tp:taxon-name>Euscorpiops kubani</tp:taxon-name></th><th rowspan="1" colspan="2"><tp:taxon-name>Euscorpiops shidian</tp:taxon-name></th><th rowspan="1" colspan="2"><tp:taxon-name>Euscorpiops xui</tp:taxon-name></th></tr><tr><th rowspan="1" colspan="1">Male</th><th rowspan="1" colspan="1">Female</th><th rowspan="1" colspan="1">Male</th><th rowspan="1" colspan="1">Female</th><th rowspan="1" colspan="1">Male</th><th rowspan="1" colspan="1">Female</th></tr><tr><td rowspan="1" colspan="1">Total length:</td><td rowspan="1" colspan="1">47.0</td><td rowspan="1" colspan="1">48.0</td><td rowspan="1" colspan="1">52.4</td><td rowspan="1" colspan="1">54.8</td><td rowspan="1" colspan="1">56.3</td><td rowspan="1" colspan="1">57.5</td></tr><tr><td rowspan="1" colspan="1">Carapace:</td><td rowspan="1" colspan="1"/><td rowspan="1" colspan="1"/><td rowspan="1" colspan="1"/><td rowspan="1" colspan="1"/><td rowspan="1" colspan="1"/><td rowspan="1" colspan="1"/></tr><tr><td rowspan="1" colspan="1">-Length</td><td rowspan="1" colspan="1">7.6</td><td rowspan="1" colspan="1">7.1</td><td rowspan="1" colspan="1">7.9</td><td rowspan="1" colspan="1">8.3</td><td rowspan="1" colspan="1">8.4</td><td rowspan="1" colspan="1">9.2</td></tr><tr><td rowspan="1" colspan="1">-Anterior width</td><td rowspan="1" colspan="1">4.5</td><td rowspan="1" colspan="1">4.5</td><td rowspan="1" colspan="1">4.9</td><td rowspan="1" colspan="1">4.7</td><td rowspan="1" colspan="1">5.0</td><td rowspan="1" colspan="1">5.3</td></tr><tr><td rowspan="1" colspan="1">-Posterior width</td><td rowspan="1" colspan="1">7.7</td><td rowspan="1" colspan="1">7.5</td><td rowspan="1" colspan="1">9.0</td><td rowspan="1" colspan="1">8.7</td><td rowspan="1" colspan="1">8.9</td><td rowspan="1" colspan="1">8.3</td></tr><tr><td rowspan="1" colspan="1">Mesosomal segments: -Length</td><td rowspan="1" colspan="1">11.5</td><td rowspan="1" colspan="1">15.5</td><td rowspan="1" colspan="1">17.1</td><td rowspan="1" colspan="1">18.0</td><td rowspan="1" colspan="1">18.1</td><td rowspan="1" colspan="1">19.2</td></tr><tr><td rowspan="1" colspan="1">Metasomal segment I: -Length</td><td rowspan="1" colspan="1">2.5</td><td rowspan="1" colspan="1">2.9</td><td rowspan="1" colspan="1">3.0</td><td rowspan="1" colspan="1">3.0</td><td rowspan="1" colspan="1">3.1</td><td rowspan="1" colspan="1">3.0</td></tr><tr><td rowspan="1" colspan="1">-Width</td><td rowspan="1" colspan="1">2.9</td><td rowspan="1" colspan="1">2.8</td><td rowspan="1" colspan="1">3.0</td><td rowspan="1" colspan="1">3.1</td><td rowspan="1" colspan="1">3.3</td><td rowspan="1" colspan="1">3.4</td></tr><tr><td rowspan="1" colspan="1">-Depth</td><td rowspan="1" colspan="1">2.4</td><td rowspan="1" colspan="1">2.2</td><td rowspan="1" colspan="1">2.3</td><td rowspan="1" colspan="1">2.6</td><td rowspan="1" colspan="1">2.6</td><td rowspan="1" colspan="1">2.7</td></tr><tr><td rowspan="1" colspan="1">Metasomal segment II: -Length</td><td rowspan="1" colspan="1">3.0</td><td rowspan="1" colspan="1">3.0</td><td rowspan="1" colspan="1">3.1</td><td rowspan="1" colspan="1">3.3</td><td rowspan="1" colspan="1">3.5</td><td rowspan="1" colspan="1">3.3</td></tr><tr><td rowspan="1" colspan="1">-Width</td><td rowspan="1" colspan="1">2.6</td><td rowspan="1" colspan="1">2.5</td><td rowspan="1" colspan="1">2.7</td><td rowspan="1" colspan="1">2.6</td><td rowspan="1" colspan="1">3.0</td><td rowspan="1" colspan="1">3.1</td></tr><tr><td rowspan="1" colspan="1">-Depth</td><td rowspan="1" colspan="1">2.2</td><td rowspan="1" colspan="1">2.0</td><td rowspan="1" colspan="1">2.3</td><td rowspan="1" colspan="1">2.3</td><td rowspan="1" colspan="1">2.7</td><td rowspan="1" colspan="1">2.5</td></tr><tr><td rowspan="1" colspan="1">Metasomal segment III : -Length</td><td rowspan="1" colspan="1">3.5</td><td rowspan="1" colspan="1">3.2</td><td rowspan="1" colspan="1">3.5</td><td rowspan="1" colspan="1">3.7</td><td rowspan="1" colspan="1">3.8</td><td rowspan="1" colspan="1">3.7</td></tr><tr><td rowspan="1" colspan="1">-Width</td><td rowspan="1" colspan="1">2.5</td><td rowspan="1" colspan="1">2.3</td><td rowspan="1" colspan="1">2.5</td><td rowspan="1" colspan="1">2.5</td><td rowspan="1" colspan="1">2.7</td><td rowspan="1" colspan="1">2.9</td></tr><tr><td rowspan="1" colspan="1">-Depth</td><td rowspan="1" colspan="1">2.2</td><td rowspan="1" colspan="1">2.2</td><td rowspan="1" colspan="1">2.4</td><td rowspan="1" colspan="1">2.3</td><td rowspan="1" colspan="1">2.5</td><td rowspan="1" colspan="1">2.5</td></tr><tr><td rowspan="1" colspan="1">Metasomal segment IV: -Length</td><td rowspan="1" colspan="1">4.3</td><td rowspan="1" colspan="1">3.4</td><td rowspan="1" colspan="1">3.8</td><td rowspan="1" colspan="1">4.3</td><td rowspan="1" colspan="1">4.3</td><td rowspan="1" colspan="1">4.3</td></tr><tr><td rowspan="1" colspan="1">-Width</td><td rowspan="1" colspan="1">2.4</td><td rowspan="1" colspan="1">2.2</td><td rowspan="1" colspan="1">2.4</td><td rowspan="1" colspan="1">2.2</td><td rowspan="1" colspan="1">2.5</td><td rowspan="1" colspan="1">2.6</td></tr><tr><td rowspan="1" colspan="1">-Depth</td><td rowspan="1" colspan="1">2.2</td><td rowspan="1" colspan="1">2.3</td><td rowspan="1" colspan="1">2.4</td><td rowspan="1" colspan="1">2.3</td><td rowspan="1" colspan="1">2.4</td><td rowspan="1" colspan="1">2.5</td></tr><tr><td rowspan="1" colspan="1">Metasomal segment V: -Length</td><td rowspan="1" colspan="1">6.9</td><td rowspan="1" colspan="1">5.9</td><td rowspan="1" colspan="1">6.5</td><td rowspan="1" colspan="1">7.0</td><td rowspan="1" colspan="1">6.7</td><td rowspan="1" colspan="1">7.0</td></tr><tr><td rowspan="1" colspan="1">-Width</td><td rowspan="1" colspan="1">2.3</td><td rowspan="1" colspan="1">2.2</td><td rowspan="1" colspan="1">2.2</td><td rowspan="1" colspan="1">2.2</td><td rowspan="1" colspan="1">2.4</td><td rowspan="1" colspan="1">2.5</td></tr><tr><td rowspan="1" colspan="1">-Depth</td><td rowspan="1" colspan="1">2.2</td><td rowspan="1" colspan="1">2.0</td><td rowspan="1" colspan="1">2.3</td><td rowspan="1" colspan="1">2.2</td><td rowspan="1" colspan="1">2.4</td><td rowspan="1" colspan="1">2.4</td></tr><tr><td rowspan="1" colspan="1">Telson: -Length</td><td rowspan="1" colspan="1">7.8</td><td rowspan="1" colspan="1">6.8</td><td rowspan="1" colspan="1">7.6</td><td rowspan="1" colspan="1">7.4</td><td rowspan="1" colspan="1">8.4</td><td rowspan="1" colspan="1">7.9</td></tr><tr><td rowspan="1" colspan="1">-Width</td><td rowspan="1" colspan="1">2.5</td><td rowspan="1" colspan="1">2.2</td><td rowspan="1" colspan="1">2.4</td><td rowspan="1" colspan="1">2.2</td><td rowspan="1" colspan="1">2.6</td><td rowspan="1" colspan="1">2.2</td></tr><tr><td rowspan="1" colspan="1">-Depth</td><td rowspan="1" colspan="1">2.2</td><td rowspan="1" colspan="1">1.8</td><td rowspan="1" colspan="1">2.2</td><td rowspan="1" colspan="1">2.0</td><td rowspan="1" colspan="1">2.5</td><td rowspan="1" colspan="1">2.2</td></tr><tr><td rowspan="1" colspan="1">Pedipalp femur: -Length</td><td rowspan="1" colspan="1">7.9</td><td rowspan="1" colspan="1">6.4</td><td rowspan="1" colspan="1">8.9</td><td rowspan="1" colspan="1">8.6</td><td rowspan="1" colspan="1">10.4</td><td rowspan="1" colspan="1">8.7</td></tr><tr><td rowspan="1" colspan="1">-Width</td><td rowspan="1" colspan="1">3.0</td><td rowspan="1" colspan="1">2.6</td><td rowspan="1" colspan="1">3.3</td><td rowspan="1" colspan="1">3.1</td><td rowspan="1" colspan="1">3.2</td><td rowspan="1" colspan="1">3.5</td></tr><tr><td rowspan="1" colspan="1">-Depth</td><td rowspan="1" colspan="1">2.4</td><td rowspan="1" colspan="1">2.3</td><td rowspan="1" colspan="1">2.5</td><td rowspan="1" colspan="1">2.6</td><td rowspan="1" colspan="1">2.7</td><td rowspan="1" colspan="1">2.8</td></tr><tr><td rowspan="1" colspan="1">Pedipalp patella: -Length</td><td rowspan="1" colspan="1">7.1</td><td rowspan="1" colspan="1">6.2</td><td rowspan="1" colspan="1">7.6</td><td rowspan="1" colspan="1">7.4</td><td rowspan="1" colspan="1">9.1</td><td rowspan="1" colspan="1">7.9</td></tr><tr><td rowspan="1" colspan="1">-Width</td><td rowspan="1" colspan="1">3.6</td><td rowspan="1" colspan="1">3.3</td><td rowspan="1" colspan="1">4.1</td><td rowspan="1" colspan="1">4.0</td><td rowspan="1" colspan="1">4.4</td><td rowspan="1" colspan="1">4.8</td></tr><tr><td rowspan="1" colspan="1">-Depth</td><td rowspan="1" colspan="1">2.9</td><td rowspan="1" colspan="1">2.7</td><td rowspan="1" colspan="1">2.9</td><td rowspan="1" colspan="1">2.9</td><td rowspan="1" colspan="1">3.2</td><td rowspan="1" colspan="1">3.3</td></tr><tr><td rowspan="1" colspan="1">Chela: -Length</td><td rowspan="1" colspan="1">14.5</td><td rowspan="1" colspan="1">13.5</td><td rowspan="1" colspan="1">16.0</td><td rowspan="1" colspan="1">16.5</td><td rowspan="1" colspan="1">19.5</td><td rowspan="1" colspan="1">17.0</td></tr><tr><td rowspan="1" colspan="1">-Width (manus)</td><td rowspan="1" colspan="1">4.6</td><td rowspan="1" colspan="1">4.4</td><td rowspan="1" colspan="1">4.7</td><td rowspan="1" colspan="1">4.7</td><td rowspan="1" colspan="1">4.7</td><td rowspan="1" colspan="1">5.3</td></tr><tr><td rowspan="1" colspan="1">-Depth (manus)</td><td rowspan="1" colspan="1">3.8</td><td rowspan="1" colspan="1">3.4</td><td rowspan="1" colspan="1">3.6</td><td rowspan="1" colspan="1">3.6</td><td rowspan="1" colspan="1">4.0</td><td rowspan="1" colspan="1">4.1</td></tr><tr><td rowspan="1" colspan="1">Movable finger: -Length</td><td rowspan="1" colspan="1">7.7</td><td rowspan="1" colspan="1">7.0</td><td rowspan="1" colspan="1">8.2</td><td rowspan="1" colspan="1">8.9</td><td rowspan="1" colspan="1">8.8</td><td rowspan="1" colspan="1">8.8</td></tr><tr><td rowspan="1" colspan="1">Pectinal teeth (L/R)</td><td rowspan="1" colspan="1">8/8</td><td rowspan="1" colspan="1">7/6</td><td rowspan="1" colspan="1">8/8</td><td rowspan="1" colspan="1">8/8</td><td rowspan="1" colspan="1">8/8</td><td rowspan="1" colspan="1">7/7</td></tr></tbody></table></table-wrap><table-wrap id="T2" position="float" orientation="portrait"><label>Table 2.</label><caption><p>Feature datasets of specimens of <tp:taxon-name>Euscorpiops kubani</tp:taxon-name>, <tp:taxon-name>Euscorpiops shidian</tp:taxon-name> and <tp:taxon-name>Euscorpiops xui</tp:taxon-name><bold>.</bold> BL, body length; VTPP, ventral trichobothria of pedipalp patella (L/R); ETPP, external trichobothria of pedipalp patella (L/R); LWRC, length/width ratio of chela; PT, pectinal teeth; im, immature; HT, holotype; PT, paratype. </p></caption><table><tbody><tr><th rowspan="1" colspan="1">Species</th><th rowspan="1" colspan="1">Serial number</th><th rowspan="1" colspan="1">Sex</th><th rowspan="1" colspan="1">BL≈</th><th rowspan="1" colspan="1">VTPP</th><th rowspan="1" colspan="1">ETPP</th><th rowspan="1" colspan="1">PT</th><th rowspan="1" colspan="1">LWRC</th></tr><tr><td rowspan="15" colspan="1">E. kubani</td><td rowspan="1" colspan="1">HT(FKCP)</td><td rowspan="1" colspan="1">♂</td><td rowspan="1" colspan="1">39</td><td rowspan="1" colspan="1">10/10</td><td rowspan="1" colspan="1">19/19</td><td rowspan="1" colspan="1">8/8</td><td rowspan="1" colspan="1">3.1</td></tr><tr><td rowspan="1" colspan="1">PT(FKCP)</td><td rowspan="1" colspan="1">♀</td><td rowspan="1" colspan="1">44</td><td rowspan="1" colspan="1">10/10</td><td rowspan="1" colspan="1">18/18</td><td rowspan="1" colspan="1">7/7</td><td rowspan="1" colspan="1">3.2</td></tr><tr><td rowspan="1" colspan="1">Ar.-MWHU-YNMH1001</td><td rowspan="1" colspan="1">♂</td><td rowspan="1" colspan="1">47</td><td rowspan="1" colspan="1">10/10</td><td rowspan="1" colspan="1">18/18</td><td rowspan="1" colspan="1">8/8</td><td rowspan="1" colspan="1">3.2</td></tr><tr><td rowspan="1" colspan="1">Ar.-MWHU-YNMH1002</td><td rowspan="1" colspan="1">♀</td><td rowspan="1" colspan="1">48</td><td rowspan="1" colspan="1">9/9</td><td rowspan="1" colspan="1">18/18</td><td rowspan="1" colspan="1">7/6</td><td rowspan="1" colspan="1">3.1</td></tr><tr><td rowspan="1" colspan="1">Ar.-MWHU-YNMH1003</td><td rowspan="1" colspan="1">♂</td><td rowspan="1" colspan="1">48</td><td rowspan="1" colspan="1">10/10</td><td rowspan="1" colspan="1">18/18</td><td rowspan="1" colspan="1">8/8</td><td rowspan="1" colspan="1">3.1</td></tr><tr><td rowspan="1" colspan="1">Ar.-MWHU-YNMH1004</td><td rowspan="1" colspan="1">♂</td><td rowspan="1" colspan="1">44</td><td rowspan="1" colspan="1">9/10</td><td rowspan="1" colspan="1">18/16†</td><td rowspan="1" colspan="1">6/7</td><td rowspan="1" colspan="1">2.9</td></tr><tr><td rowspan="1" colspan="1">Ar.-MWHU-YNMH1005</td><td rowspan="1" colspan="1">♂im</td><td rowspan="1" colspan="1"/><td rowspan="1" colspan="1">10/10</td><td rowspan="1" colspan="1">18/18</td><td rowspan="1" colspan="1">7/7</td><td rowspan="1" colspan="1"/></tr><tr><td rowspan="1" colspan="1">Ar.-MWHU-YNMH1006</td><td rowspan="1" colspan="1">♂im</td><td rowspan="1" colspan="1"/><td rowspan="1" colspan="1">10/9</td><td rowspan="1" colspan="1">18/18</td><td rowspan="1" colspan="1">8/8</td><td rowspan="1" colspan="1"/></tr><tr><td rowspan="1" colspan="1">Ar.-MWHU-YNMH1007</td><td rowspan="1" colspan="1">♀</td><td rowspan="1" colspan="1">45</td><td rowspan="1" colspan="1">10/10</td><td rowspan="1" colspan="1">18/18</td><td rowspan="1" colspan="1">6/6</td><td rowspan="1" colspan="1">2.9</td></tr><tr><td rowspan="1" colspan="1">Ar.-MWHU-YNMH1008</td><td rowspan="1" colspan="1">♀</td><td rowspan="1" colspan="1">44</td><td rowspan="1" colspan="1">9/10</td><td rowspan="1" colspan="1">18/18</td><td rowspan="1" colspan="1">7/6</td><td rowspan="1" colspan="1">2.7</td></tr><tr><td rowspan="1" colspan="1">Ar.-MWHU-YNMH1009</td><td rowspan="1" colspan="1">♀im</td><td rowspan="1" colspan="1"/><td rowspan="1" colspan="1">9/10</td><td rowspan="1" colspan="1">18/18</td><td rowspan="1" colspan="1">7/6</td><td rowspan="1" colspan="1"/></tr><tr><td rowspan="1" colspan="1">Ar.-MWHU-YNMH1010</td><td rowspan="1" colspan="1">♀im</td><td rowspan="1" colspan="1"/><td rowspan="1" colspan="1">9/9</td><td rowspan="1" colspan="1">18/18</td><td rowspan="1" colspan="1">7/7</td><td rowspan="1" colspan="1"/></tr><tr><td rowspan="1" colspan="1">Ar.-MWHU-YNMH1011</td><td rowspan="1" colspan="1">♀im</td><td rowspan="1" colspan="1"/><td rowspan="1" colspan="1">10/10</td><td rowspan="1" colspan="1">18/18</td><td rowspan="1" colspan="1">6/6</td><td rowspan="1" colspan="1"/></tr><tr><td rowspan="1" colspan="1">Ar.-BHDC-YNMH0601</td><td rowspan="1" colspan="1">♀</td><td rowspan="1" colspan="1">45</td><td rowspan="1" colspan="1">9/10</td><td rowspan="1" colspan="1">17/17</td><td rowspan="1" colspan="1">6/6</td><td rowspan="1" colspan="1">2.7</td></tr><tr><td rowspan="1" colspan="1">Ar.-BHDC-YNMH0601</td><td rowspan="1" colspan="1">♀im</td><td rowspan="1" colspan="1"/><td rowspan="1" colspan="1">11/11</td><td rowspan="1" colspan="1">18/18</td><td rowspan="1" colspan="1">6/6</td><td rowspan="1" colspan="1"/></tr><tr><td rowspan="11" colspan="1">E. shidian</td><td rowspan="1" colspan="1">HT(MHBU)</td><td rowspan="1" colspan="1">♂</td><td rowspan="1" colspan="1">49</td><td rowspan="1" colspan="1">11/11</td><td rowspan="1" colspan="1">17/17§</td><td rowspan="1" colspan="1">7/7</td><td rowspan="1" colspan="1">1.6#</td></tr><tr><td rowspan="1" colspan="1">PT(MHBU)</td><td rowspan="1" colspan="1">♂</td><td rowspan="1" colspan="1">60</td><td rowspan="1" colspan="1">11/11</td><td rowspan="1" colspan="1">17/17§</td><td rowspan="1" colspan="1">7/7</td><td rowspan="1" colspan="1">2.4#</td></tr><tr><td rowspan="1" colspan="1">Ar.-BHDC-YNSD0401</td><td rowspan="1" colspan="1">♂</td><td rowspan="1" colspan="1">52</td><td rowspan="1" colspan="1">11/11</td><td rowspan="1" colspan="1">18/18</td><td rowspan="1" colspan="1">8/8</td><td rowspan="1" colspan="1">3.4</td></tr><tr><td rowspan="1" colspan="1">Ar.-MWHU-YNSD1001</td><td rowspan="1" colspan="1">♀</td><td rowspan="1" colspan="1">55</td><td rowspan="1" colspan="1">10/11</td><td rowspan="1" colspan="1">18/18</td><td rowspan="1" colspan="1">8/8</td><td rowspan="1" colspan="1">3.5</td></tr><tr><td rowspan="1" colspan="1">Ar.-MWHU-YNSD1002</td><td rowspan="1" colspan="1">♂</td><td rowspan="1" colspan="1">47</td><td rowspan="1" colspan="1">11/11</td><td rowspan="1" colspan="1">18/18</td><td rowspan="1" colspan="1">8/7</td><td rowspan="1" colspan="1">3.5</td></tr><tr><td rowspan="1" colspan="1">Ar.-MWHU-YNSD1003</td><td rowspan="1" colspan="1">♂</td><td rowspan="1" colspan="1">50</td><td rowspan="1" colspan="1">11/11</td><td rowspan="1" colspan="1">18/18</td><td rowspan="1" colspan="1">8/8</td><td rowspan="1" colspan="1">3.3</td></tr><tr><td rowspan="1" colspan="1">Ar.-MWHU-YNSD1004</td><td rowspan="1" colspan="1">♂im</td><td rowspan="1" colspan="1"/><td rowspan="1" colspan="1">11/11</td><td rowspan="1" colspan="1">18/18</td><td rowspan="1" colspan="1">8/8</td><td rowspan="1" colspan="1"/></tr><tr><td rowspan="1" colspan="1">Ar.-MWHU-YNSD1005</td><td rowspan="1" colspan="1">♀</td><td rowspan="1" colspan="1">50</td><td rowspan="1" colspan="1">12/12</td><td rowspan="1" colspan="1">18/18</td><td rowspan="1" colspan="1">6/6</td><td rowspan="1" colspan="1">3.2</td></tr><tr><td rowspan="1" colspan="1">Ar.-MWHU-YNSD1006</td><td rowspan="1" colspan="1">♀</td><td rowspan="1" colspan="1">45</td><td rowspan="1" colspan="1">11/11</td><td rowspan="1" colspan="1">18/18</td><td rowspan="1" colspan="1">8/7</td><td rowspan="1" colspan="1">3.2</td></tr><tr><td rowspan="1" colspan="1">Ar.-MWHU-YNSD1007</td><td rowspan="1" colspan="1">♀</td><td rowspan="1" colspan="1">45</td><td rowspan="1" colspan="1">11/11</td><td rowspan="1" colspan="1">18/18</td><td rowspan="1" colspan="1">6/7</td><td rowspan="1" colspan="1">3.5</td></tr><tr><td rowspan="1" colspan="1">Ar.-MWHU-YNSD1008</td><td rowspan="1" colspan="1">♀</td><td rowspan="1" colspan="1">50</td><td rowspan="1" colspan="1">11/11</td><td rowspan="1" colspan="1">18/18</td><td rowspan="1" colspan="1">8/7</td><td rowspan="1" colspan="1">3.2</td></tr><tr><td rowspan="4" colspan="1">E. xui</td><td rowspan="1" colspan="1">HT(MHBU)</td><td rowspan="1" colspan="1">♀</td><td rowspan="1" colspan="1">66</td><td rowspan="1" colspan="1">10/10</td><td rowspan="1" colspan="1">19/19</td><td rowspan="1" colspan="1">7/7</td><td rowspan="1" colspan="1">3.6</td></tr><tr><td rowspan="1" colspan="1">PT(MHBU)</td><td rowspan="1" colspan="1">♂</td><td rowspan="1" colspan="1">54</td><td rowspan="1" colspan="1">10/10</td><td rowspan="1" colspan="1">19/19</td><td rowspan="1" colspan="1">8/8</td><td rowspan="1" colspan="1">4.1</td></tr><tr><td rowspan="1" colspan="1">Ar.-BHDC-YNML0901</td><td rowspan="1" colspan="1">♂</td><td rowspan="1" colspan="1">56</td><td rowspan="1" colspan="1">10/10</td><td rowspan="1" colspan="1">18/19</td><td rowspan="1" colspan="1">8/8</td><td rowspan="1" colspan="1">4.0</td></tr><tr><td rowspan="1" colspan="1">Ar.-BHDC-YNML0902</td><td rowspan="1" colspan="1">♀</td><td rowspan="1" colspan="1">58</td><td rowspan="1" colspan="1">10/10</td><td rowspan="1" colspan="1">19/19</td><td rowspan="1" colspan="1">7/7</td><td rowspan="1" colspan="1">3.4</td></tr></tbody></table><table-wrap-foot><fn><p><bold>†</bold> It is visible that the right patella of pedipalp of this specimen (Ar.-MWHU-YNPMH1004) didn’t developed well, in respect that with external trichobothria <italic>et4</italic> and <italic>est2</italic> absent (the position and terminology followed <xref ref-type="bibr" rid="B14">Kovařík 2000</xref>:157). <bold>§</bold> As these specimens came from the same village, it is very puzzling that with obvious external trichobothria difference. <bold>#</bold> Maybe there are different methods of measurement adopted by these authors lead to an enormous difference among length/width ratio of chela of type specimens and new material, however, it is obvious that they are with the same shape (<xref ref-type="fig" rid="F9">Figs 50</xref>–<xref ref-type="fig" rid="F10">61</xref>; <xref ref-type="bibr" rid="B27">Qi et al. 2005</xref>, Figs 78–83).</p></fn></table-wrap-foot></table-wrap><fig id="F6" position="float" orientation="portrait"><label>Figures 29–32.</label><caption><p>Habitus of <tp:taxon-name>Euscorpiops puerensis</tp:taxon-name>. <bold>29–30</bold> Male paratype (Ar.-MWHU-YNPE0805), dorsal and ventral views <bold>31–32</bold> Female holotype (Ar.-MWHU-YNPE0801), dorsal and ventral views. Scale bars: 12.0 mm.</p></caption><graphic xmlns:xlink="http://www.w3.org/1999/xlink" xlink:href="ZooKeys-082-001-g006.jpg" position="float" orientation="portrait" xlink:type="simple"/></fig><fig id="F7" position="float" orientation="portrait"><label>Figures 33–40.</label><caption><p><tp:taxon-name>Euscorpiops puerensis</tp:taxon-name>. <bold>33–36</bold> Male paratype (Ar.-MWHU-YNPE0805). Chela dorsal, external, ventral and internal aspects <bold>37–40</bold> Female holotype (Ar.-MWHU-YNPE0801). Chela dorsal, external, ventral and internal aspects.Scale bars: 6.0 mm.</p></caption><graphic xmlns:xlink="http://www.w3.org/1999/xlink" xlink:href="ZooKeys-082-001-g007.jpg" position="float" orientation="portrait" xlink:type="simple"/></fig><fig id="F8" position="float" orientation="portrait"><label>Figures 41–49.</label><caption><p>41–42, 45–48<tp:taxon-name>Euscorpiops puerensis</tp:taxon-name>. Male paratype (Ar.-MWHU-YNPE0805): <bold>41–42</bold> Chela dorsal and external aspects <bold>45</bold> Femur dorsal aspect <bold>46–47</bold> Patella external and ventral aspects <bold>48</bold> Telson, lateral aspect. Scale bars: 2.0 mm. <bold>43–44, 49.</bold> <tp:taxon-name>Euscorpiops puerensis</tp:taxon-name>. Female holotype (Ar.-MWHU-YNPE0801): <bold>43–44</bold> Chela dorsal and external aspects <bold>49</bold> Patella external aspect. Scale bars: 2.0 mm.</p></caption><graphic xmlns:xlink="http://www.w3.org/1999/xlink" xlink:href="ZooKeys-082-001-g008.jpg" position="float" orientation="portrait" xlink:type="simple"/></fig></tp:treatment-sec><tp:treatment-sec sec-type="Ecology"><title>Ecology.</title><p>This species was collected from moist mixed forest and village. They are found in the shambles (brick or stones) and under the clod.</p></tp:treatment-sec><tp:treatment-sec sec-type="Distribution"><title>Distribution.</title><p>China (Yunnan), Laos.</p></tp:treatment-sec><tp:treatment-sec><!--Section generated to contain objects referenced in tp:taxon-treatment.--><fig id="F9" position="float" orientation="portrait"><label>Figures 50–53.</label><caption><p>Habitus of <tp:taxon-name>Euscorpiops shidian</tp:taxon-name>. <bold>50–51</bold> Male (Ar.-BHDC-YNSD0401), dorsal and ventral views <bold>52–53</bold> Female (Ar.-MWHU-YNSD1001), dorsal and ventral views. Scale bars: 12.0 mm.</p></caption><graphic xmlns:xlink="http://www.w3.org/1999/xlink" xlink:href="ZooKeys-082-001-g009.jpg" position="float" orientation="portrait" xlink:type="simple"/></fig><fig id="F10" position="float" orientation="portrait"><label>Figures 54–61.</label><caption><p><tp:taxon-name>Euscorpiops shidian</tp:taxon-name> <bold>54–57</bold> Male (Ar.-BHDC-YNSD0401). Chela (left) dorsal, external, ventral and internal aspects <bold>58–61</bold> Female (Ar.-MWHU-YNSD1001). Chela (left) dorsal, external, ventral and internal aspects.Scale bars: 6.0 mm.</p></caption><graphic xmlns:xlink="http://www.w3.org/1999/xlink" xlink:href="ZooKeys-082-001-g010.jpg" position="float" orientation="portrait" xlink:type="simple"/></fig></tp:treatment-sec><ref-list><ref id="B15"><mixed-citation xmlns:xlink="http://www.w3.org/1999/xlink" xlink:type="simple"><person-group><name name-style="western"><surname>Kovařík</surname><given-names>F</given-names></name></person-group> (<year>2004</year>)<article-title> <italic>Euscorpiops kubani</italic> sp. nov. from Laos (Scorpiones, Euscorpiidae, Scorpiopinae).</article-title><source>Acta Musei Moraviae, Scientiae biologicae (Brno)</source><volume>89</volume>:<fpage>13</fpage>-<lpage>18</lpage>.</mixed-citation></ref><ref id="B16"><mixed-citation xmlns:xlink="http://www.w3.org/1999/xlink" xlink:type="simple"><person-group><name name-style="western"><surname>Kovařík</surname><given-names>F</given-names></name></person-group> (<year>2005</year>)<article-title> Three new species of the genera <italic>Euscorpiops</italic> Vachon, 1980 and <italic>Scorpiops</italic> Peters, 1861 from Asia (Scorpiones: Euscorpiidae, Scorpiopinae).</article-title><source>Euscorpius</source><volume>27</volume>:<fpage>1</fpage>-<lpage>10</lpage>.</mixed-citation></ref><ref id="B31"><mixed-citation xmlns:xlink="http://www.w3.org/1999/xlink" xlink:type="simple"><person-group><name name-style="western"><surname>Vachon</surname><given-names>M</given-names></name></person-group> (<year>1974</year>)<article-title> Étude des caractères utilisés pour classer les familles et les genres de Scorpions (Arachnides). 1. La trichobothriotaxie en arachnologie. Sigles trichobothriaux et types de trichobothriotaxie chez les scorpions.</article-title><source>Bulletin du Muséum national d’Histoire naturelle, Paris, 3 sér., n, 140, Zool.</source><volume>104</volume>: <fpage>857</fpage>–<lpage>958</lpage>.</mixed-citation></ref><ref id="B14"><mixed-citation xmlns:xlink="http://www.w3.org/1999/xlink" xlink:type="simple"><person-group><name name-style="western"><surname>Kovařík</surname><given-names>F</given-names></name></person-group> (<year>2000</year>)<article-title> Revision of family Scorpiopidae (Scorpiones), with descriptions of six new species.</article-title><source>Acta Societatis Zoologicae Bohemoslovenicae</source><volume>64</volume>:<fpage>153</fpage>-<lpage>201</lpage>.</mixed-citation></ref><ref id="B27"><mixed-citation xmlns:xlink="http://www.w3.org/1999/xlink" xlink:type="simple"><person-group><name name-style="western"><surname>Qi</surname><given-names>JX</given-names></name><name name-style="western"><surname>Zhu</surname><given-names>MS</given-names></name><name name-style="western"><surname>Lourenço</surname><given-names>W</given-names></name></person-group> (<year>2005</year>)<article-title> Eight new species of the genera <italic>Scorpiops</italic> Peters, <italic>Euscorpiops</italic> Vachon, and <italic>Chaerilus</italic> Simon (Scorpiones: Euscorpiidae, Chaerilidae) from Tibet and Yunnan, China.</article-title><source>Euscorpius</source><volume>32</volume>:<fpage>1</fpage>-<lpage>40</lpage>.</mixed-citation></ref></ref-list></tp:taxon-treatment>
