# Supplementary material for: The scorpions of Yunnan (China): updated identification key, new record and redescriptions of Euscorpiops kubani and E. shidian (Arachnida, Scorpiones)
Source: Zookeys. 2011 Feb 23;(82):1–33. doi: 10.3897/zookeys.82.715 (PMC3088492; doi:10.3897/zookeys.82.715)
Supplement: XML Treatment for Euscorpiops puerensis [file zookeys.82.715-treatment3.xml]

<!DOCTYPE tp:taxon-treatment
  PUBLIC "-//TaxonX//DTD Taxonomic Treatment Publishing DTD v0 20100105//EN" "tax-treatment-NSO.dtd">
<tp:taxon-treatment xmlns:tp="http://www.plazi.org/taxpub"><tp:treatment-meta><mixed-citation publication-type="journal"><person-group><name><surname>Di</surname><given-names>Zhiyong</given-names></name><name><surname>He</surname><given-names>Yawen</given-names></name><name><surname>Wu</surname><given-names>Yingliang</given-names></name><name><surname>Cao</surname><given-names>Zhijian</given-names></name><name><surname>Liu</surname><given-names>Hui</given-names></name><name><surname>Jiang</surname><given-names>Dahe</given-names></name><name><surname>Li</surname><given-names>Wenxin</given-names></name></person-group><article-title>The scorpions of Yunnan (China): updated identification key, new record and redescriptions of <italic>Euscorpiops kubani</italic> and <italic>E. shidian</italic> (Arachnida, Scorpiones)</article-title><source>Zookeys</source><day>23</day><month>2</month><year>2011</year><volume>2011</volume><issue>82</issue><fpage>1</fpage><lpage>33</lpage><pub-id pub-id-type="doi">10.3897/zookeys.82.715</pub-id></mixed-citation></tp:treatment-meta><tp:nomenclature><tp:taxon-name>
                            <tp:taxon-name-part taxon-name-part-type="genus">Euscorpiops</tp:taxon-name-part>
                            <tp:taxon-name-part taxon-name-part-type="species">puerensis</tp:taxon-name-part>
                        </tp:taxon-name><tp:taxon-authority>Di, Wu, Cao, Xiao &amp; Li, 2010</tp:taxon-authority><xref ref-type="fig" rid="F6">Figures 29</xref><xref ref-type="fig" rid="F7"/><xref ref-type="fig" rid="F8">49</xref><tp:nomenclature-citation-list><tp:nomenclature-citation><tp:taxon-name>Euscorpiops puerensis</tp:taxon-name><comment><xref ref-type="bibr" rid="B6">Di et al. 2010b</xref>: 49–61, Figs 1–34, tabs. 1–2.</comment></tp:nomenclature-citation></tp:nomenclature-citation-list></tp:nomenclature><tp:treatment-sec sec-type="Type locality"><title>Type locality.</title><p>China,Yunnan, Puer.</p></tp:treatment-sec><tp:treatment-sec sec-type="Type materials, examined"><title>Type materials, examined.</title><p>Female holotype, China: Yunnan, Puer, X/2008, Heng Xiao leg, (Ar.-MWHU-YNPE0801); paratypes: 5 males and 4 females (including 2 <!--PageBreak--><!--PageBreak--><!--PageBreak-->male immatures and 1 female immature) (Ar.-MWHU-YNPE0802–06, Ar.-MWHU-YNPE0807–10), same data as holotype.</p></tp:treatment-sec><tp:treatment-sec sec-type="Diagnosis"><title>Diagnosis.</title><p><tp:taxon-name>Euscorpiops puerensis</tp:taxon-name> differs from all other species in the genus on the basis of the following combination of characters: 18 external trichobothria (5 <italic>eb</italic>, 2 <italic>esb</italic>, 2 <italic>em</italic>, 4 <italic>est</italic>, 5 <italic>et</italic>), and 10 or 11 ventral trichobothria in the pedipalp patella (10 specimens); che<!--PageBreak-->la with a length/width ratio average of 2.7 in males and females (5 males and 2 females); pedipalp chela fingers of adult females and males scalloped; pectinal teeth count 7–8; pectinal fulcra present.</p><p><tp:taxon-name>Euscorpiops puerensis</tp:taxon-name> appears to be closely related to <tp:taxon-name>Euscorpiops vachoni</tp:taxon-name> Qi, Zhu and Lourenço, 2005: both are medium-sized scorpions characterized by the presence of 10 or 11 trichobothria on the ventral surface of pedipalp patella, a pronounced lobe on the movable finger and a corresponding notch on fixed finger of adult males, 7–8 pectinal teeth. The shape of the chela manus provides the most pronounced difference between them, in <tp:taxon-name>Euscorpiops puerensis</tp:taxon-name> is flat dorsoventrally, whereas it is short, stout, and robust in <tp:taxon-name>Euscorpiops vachoni</tp:taxon-name>. <tp:taxon-name>Euscorpiops puerensis</tp:taxon-name> may be distinguished from <tp:taxon-name>Euscorpiops kubani</tp:taxon-name> and <tp:taxon-name>Euscorpiops sejnai</tp:taxon-name> <xref ref-type="bibr" rid="B14">Kovařík 2000</xref> <!--PageBreak-->by means of the following features: pedipalp chela fingers are distinctly scalloped on adult males and females in <tp:taxon-name>Euscorpiops puerensis</tp:taxon-name>, whereas in <tp:taxon-name>Euscorpiops kubani</tp:taxon-name> chela fingers are scalloped on male and nearly straight on female, and in <tp:taxon-name>Euscorpiops sejnai</tp:taxon-name> male chela fingers are slightly scalloped (female unknown); 10–11 trichobothria on ventral surface of patella in <tp:taxon-name>Euscorpiops puerensis</tp:taxon-name>, whereas there are 9 in <tp:taxon-name>Euscorpiops sejnai</tp:taxon-name>, and 9–10 in <tp:taxon-name>Euscorpiops kubani</tp:taxon-name> (11 rarely); chela with a length/width ratio average of 2.7 on males and females, whereas in <tp:taxon-name>Euscorpiops kubani</tp:taxon-name> is higher than 2.7, and on <tp:taxon-name>Euscorpiops sejnai</tp:taxon-name> is 2.75; 7–8 pectinal teeth, whereas there are 4–7 in <tp:taxon-name>Euscorpiops sejnai</tp:taxon-name>, 6–8 in <tp:taxon-name>Euscorpiops kubani</tp:taxon-name>; total length 48.8 to 60.0 mm in <tp:taxon-name>Euscorpiops puerensis</tp:taxon-name>, whereas both <tp:taxon-name>Euscorpiops sejnai</tp:taxon-name> and <tp:taxon-name>Euscorpiops kubani</tp:taxon-name> are smaller than 48.0 mm (<xref ref-type="bibr" rid="B14">Kovařík 2000</xref>, <xref ref-type="bibr" rid="B15">2004</xref>, <xref ref-type="bibr" rid="B16">2005</xref>).<!--PageBreak--></p></tp:treatment-sec><tp:treatment-sec sec-type="Description"><title>Description.</title><p>See <xref ref-type="bibr" rid="B6">Di et al. (2010b)</xref>.</p></tp:treatment-sec><tp:treatment-sec sec-type="Ecology"><title>Ecology.</title><p>This species is found under the stones in mixed forest.</p></tp:treatment-sec><tp:treatment-sec sec-type="Distribution"><title>Distribution.</title><p>China (Yunnan, just the type locality).</p></tp:treatment-sec><tp:treatment-sec><!--Section generated to contain objects referenced in tp:taxon-treatment.--><fig id="F6" position="float" orientation="portrait"><label>Figures 29–32.</label><caption><p>Habitus of <tp:taxon-name>Euscorpiops puerensis</tp:taxon-name>. <bold>29–30</bold> Male paratype (Ar.-MWHU-YNPE0805), dorsal and ventral views <bold>31–32</bold> Female holotype (Ar.-MWHU-YNPE0801), dorsal and ventral views. Scale bars: 12.0 mm.</p></caption><graphic xmlns:xlink="http://www.w3.org/1999/xlink" xlink:href="ZooKeys-082-001-g006.jpg" position="float" orientation="portrait" xlink:type="simple"/></fig><fig id="F7" position="float" orientation="portrait"><label>Figures 33–40.</label><caption><p><tp:taxon-name>Euscorpiops puerensis</tp:taxon-name>. <bold>33–36</bold> Male paratype (Ar.-MWHU-YNPE0805). Chela dorsal, external, ventral and internal aspects <bold>37–40</bold> Female holotype (Ar.-MWHU-YNPE0801). Chela dorsal, external, ventral and internal aspects.Scale bars: 6.0 mm.</p></caption><graphic xmlns:xlink="http://www.w3.org/1999/xlink" xlink:href="ZooKeys-082-001-g007.jpg" position="float" orientation="portrait" xlink:type="simple"/></fig><fig id="F8" position="float" orientation="portrait"><label>Figures 41–49.</label><caption><p>41–42, 45–48<tp:taxon-name>Euscorpiops puerensis</tp:taxon-name>. Male paratype (Ar.-MWHU-YNPE0805): <bold>41–42</bold> Chela dorsal and external aspects <bold>45</bold> Femur dorsal aspect <bold>46–47</bold> Patella external and ventral aspects <bold>48</bold> Telson, lateral aspect. Scale bars: 2.0 mm. <bold>43–44, 49.</bold> <tp:taxon-name>Euscorpiops puerensis</tp:taxon-name>. Female holotype (Ar.-MWHU-YNPE0801): <bold>43–44</bold> Chela dorsal and external aspects <bold>49</bold> Patella external aspect. Scale bars: 2.0 mm.</p></caption><graphic xmlns:xlink="http://www.w3.org/1999/xlink" xlink:href="ZooKeys-082-001-g008.jpg" position="float" orientation="portrait" xlink:type="simple"/></fig></tp:treatment-sec><ref-list><ref id="B6"><mixed-citation xmlns:xlink="http://www.w3.org/1999/xlink" xlink:type="simple"><person-group><name name-style="western"><surname>Di</surname><given-names>ZY</given-names></name><name name-style="western"><surname>Wu</surname><given-names>YJ</given-names></name><name name-style="western"><surname>Cao</surname><given-names>ZJ</given-names></name><name name-style="western"><surname>Xiao</surname><given-names>H</given-names></name><name name-style="western"><surname>Li</surname><given-names>WX</given-names></name></person-group> (<year>2010b</year>)<article-title> A catalogue of the genus <italic>Euscorpiops</italic> Vachon, 1980 (Scorpiones: Euscorpiidae, Scorpiopinae) from China, with description of a new species.</article-title><source>Zootaxa</source><volume>2477</volume>:<fpage>49</fpage>-<lpage>61</lpage>.</mixed-citation></ref><ref id="B14"><mixed-citation xmlns:xlink="http://www.w3.org/1999/xlink" xlink:type="simple"><person-group><name name-style="western"><surname>Kovařík</surname><given-names>F</given-names></name></person-group> (<year>2000</year>)<article-title> Revision of family Scorpiopidae (Scorpiones), with descriptions of six new species.</article-title><source>Acta Societatis Zoologicae Bohemoslovenicae</source><volume>64</volume>:<fpage>153</fpage>-<lpage>201</lpage>.</mixed-citation></ref><ref id="B15"><mixed-citation xmlns:xlink="http://www.w3.org/1999/xlink" xlink:type="simple"><person-group><name name-style="western"><surname>Kovařík</surname><given-names>F</given-names></name></person-group> (<year>2004</year>)<article-title> <italic>Euscorpiops kubani</italic> sp. nov. from Laos (Scorpiones, Euscorpiidae, Scorpiopinae).</article-title><source>Acta Musei Moraviae, Scientiae biologicae (Brno)</source><volume>89</volume>:<fpage>13</fpage>-<lpage>18</lpage>.</mixed-citation></ref><ref id="B16"><mixed-citation xmlns:xlink="http://www.w3.org/1999/xlink" xlink:type="simple"><person-group><name name-style="western"><surname>Kovařík</surname><given-names>F</given-names></name></person-group> (<year>2005</year>)<article-title> Three new species of the genera <italic>Euscorpiops</italic> Vachon, 1980 and <italic>Scorpiops</italic> Peters, 1861 from Asia (Scorpiones: Euscorpiidae, Scorpiopinae).</article-title><source>Euscorpius</source><volume>27</volume>:<fpage>1</fpage>-<lpage>10</lpage>.</mixed-citation></ref></ref-list></tp:taxon-treatment>
