# Supplementary material for: The scorpions of Yunnan (China): updated identification key, new record and redescriptions of Euscorpiops kubani and E. shidian (Arachnida, Scorpiones)
Source: Zookeys. 2011 Feb 23;(82):1–33. doi: 10.3897/zookeys.82.715 (PMC3088492; doi:10.3897/zookeys.82.715)
Supplement: XML Treatment for Euscorpiops shidian [file zookeys.82.715-treatment4.xml]

<!DOCTYPE tp:taxon-treatment
  PUBLIC "-//TaxonX//DTD Taxonomic Treatment Publishing DTD v0 20100105//EN" "tax-treatment-NSO.dtd">
<tp:taxon-treatment xmlns:tp="http://www.plazi.org/taxpub"><tp:treatment-meta><mixed-citation publication-type="journal"><person-group><name><surname>Di</surname><given-names>Zhiyong</given-names></name><name><surname>He</surname><given-names>Yawen</given-names></name><name><surname>Wu</surname><given-names>Yingliang</given-names></name><name><surname>Cao</surname><given-names>Zhijian</given-names></name><name><surname>Liu</surname><given-names>Hui</given-names></name><name><surname>Jiang</surname><given-names>Dahe</given-names></name><name><surname>Li</surname><given-names>Wenxin</given-names></name></person-group><article-title>The scorpions of Yunnan (China): updated identification key, new record and redescriptions of <italic>Euscorpiops kubani</italic> and <italic>E. shidian</italic> (Arachnida, Scorpiones)</article-title><source>Zookeys</source><day>23</day><month>2</month><year>2011</year><volume>2011</volume><issue>82</issue><fpage>1</fpage><lpage>33</lpage><pub-id pub-id-type="doi">10.3897/zookeys.82.715</pub-id></mixed-citation></tp:treatment-meta><tp:nomenclature><tp:taxon-name>
                            <tp:taxon-name-part taxon-name-part-type="genus">Euscorpiops</tp:taxon-name-part>
                            <tp:taxon-name-part taxon-name-part-type="species">shidian</tp:taxon-name-part>
                        </tp:taxon-name><tp:taxon-authority>Qi, Zhu &amp; Lourenço, 2005</tp:taxon-authority><xref ref-type="fig" rid="F9">Figures 50</xref><xref ref-type="fig" rid="F10"/><xref ref-type="fig" rid="F11">68</xref><tp:nomenclature-citation-list><tp:nomenclature-citation><tp:taxon-name>Euscorpiops shidian</tp:taxon-name><comment><xref ref-type="bibr" rid="B27">Qi et al. 2005</xref>: 18, 22–25, Figs 78–93.</comment></tp:nomenclature-citation></tp:nomenclature-citation-list></tp:nomenclature><tp:treatment-sec sec-type="Type locality"><title>Type locality.</title><p>China, Yunnan Province, Shidian District.</p></tp:treatment-sec><tp:treatment-sec sec-type="Type material"><title>Type material.</title><p>Holotype, male, Yunnan Province, Shidian District, Jiucheng town (24.43°N, 99.09°E), 15/VI/2004, Yingda Zhang and Zizhong Yang leg, (MHBU); paratypes: 1 female (MNHN), 2 females (MHBU), same data as holotype.</p></tp:treatment-sec><tp:treatment-sec sec-type="Material examined"><title>Material examined.</title><p>Shidian District, Jiucheng town (24.43°N, 99.09°E), 16/VIII/2010, Dahe Jiang and Zhiyong Di leg, 5 females, 2 males, 1 male immature, 1 juvenile (MWHU, Ar.-MWHU-YNSD1001–09); Shidian District, Jiucheng town (24.43°N, 99.09°E), 15/VI/2004, Yingda Zhang and Zizhong Yang leg, 1 male, 1 juvenile (BHDC, Ar.-BHDC-YNSD0401–02), same data as holotype.</p></tp:treatment-sec><tp:treatment-sec sec-type="Diagnosis"><title>Diagnosis.</title><p><tp:taxon-name>Euscorpiops shidian</tp:taxon-name> differs from all other species in the genus on the basis of the following combination of characters: pedipalp patella with 18 external (5 <italic>eb</italic>, 2 <italic>esb</italic>, 2 <italic>em</italic>, 4 <italic>est</italic>, 5 <italic>et</italic>), and 10–12 ventral trichobothria (rarely 10 or 12); chela with length/width ratio average of 3.3 (5 males and 5 females); inner surface of pedipalp chela fingers on adult females and males nearly straight; pectinal fulcra present (few and small).</p><p><tp:taxon-name>Euscorpiops shidian</tp:taxon-name> is morphologically most similar to <tp:taxon-name>Euscorpiops kubani</tp:taxon-name>. Both species are characterized by the presence of 18 trichobothria (<tp:taxon-name>Euscorpiops kubani</tp:taxon-name>: mainly with 18) on the external surface of pedipalp patella, 6–8 pectinal teeth, chela with similar length/width ratio (Tab. 2). They can be separated by: male pedipalp chela fingers slightly scalloped or straight in <tp:taxon-name>Euscorpiops shidian</tp:taxon-name>, whereas in <tp:taxon-name>Euscorpiops kubani</tp:taxon-name> males they are strongly scalloped; pectinal fulcra few but obvious in <tp:taxon-name>Euscorpiops shidian</tp:taxon-name>, pectinal fulcra small reduced to absent in <tp:taxon-name>Euscorpiops kubani</tp:taxon-name>.</p><p><tp:taxon-name>Euscorpiops shidian</tp:taxon-name> may be separated from <tp:taxon-name>Euscorpiops puerensis</tp:taxon-name>, <tp:taxon-name>Euscorpiops vachoni</tp:taxon-name> and <tp:taxon-name>Euscorpiops validus</tp:taxon-name> Di, Cao, Wu and Li, 2010 on the basis of the following character: chela slender with a length/width ratio average of 3.3, whereas in <tp:taxon-name>Euscorpiops puerensis</tp:taxon-name> chela with a length/width ratio average of 2.7, and in <tp:taxon-name>Euscorpiops vachoni</tp:taxon-name>and <tp:taxon-name>Euscorpiops validus</tp:taxon-name> chela smaller than 3.0; <tp:taxon-name>Euscorpiops shidian</tp:taxon-name> may be separated from <tp:taxon-name>Euscorpiops yangi</tp:taxon-name> Zhu, Zhang and Lourenço, 2007 and <tp:taxon-name>Euscorpiops xui</tp:taxon-name> Sun and Zhu, 2010 by the following character: patella of pedipalp with 11 ventral trichobothria (rarely 10 and 12, <xref ref-type="table" rid="T2">Table 2</xref>), whereas on <tp:taxon-name>Euscorpiops yangi</tp:taxon-name> with9–10 (<xref ref-type="bibr" rid="B34">Zhu et al. 2007</xref>), on <tp:taxon-name>Euscorpiops xui</tp:taxon-name> with 10 (4 specimens, <xref ref-type="table" rid="T2">Table 2</xref>); patella of pedipalp with 18 external trichobothria whereas on <tp:taxon-name>Euscorpiops xui</tp:taxon-name> with 18–19.</p></tp:treatment-sec><tp:treatment-sec sec-type="Description"><title>Description</title><p>(based on male (Ar.-BHDC-YNSD0401) and female (Ar.-MWHU-YNSD1001))<bold>.</bold></p><sec sec-type="Coloration"><title>Coloration:</title><p>Carapace dark red black brown. Median and lateral ocular tubercles black. Tergites mostly dark red brown to dark brown. Metasoma segments dark red <!--PageBreak-->brown to dark brown; telson, vesicle brown, aculeus redish. Chelicerae yellow brown, fingers red brown gradually lighter toward the tip. Pedipalp femur and patella dark brown, chela manus and fingers dark red brown. Legs red brown with yellow brown tarsi. Tarsal ungues yellowish brown. Sternum, genital operculum and sternites brown. Pectines yellowish.<!--PageBreak--></p></sec><sec sec-type="Morphology"><title>Morphology.</title><p><italic>Prosoma</italic>: Tegument coarse with fine and smooth granules. Carapace with sparse, fine granules; lateral furrow broad; anterior median furrow broad and moderately deep; posterior median furrow deep; margin behind lateral eyes with granules, other margins smooth. Median eyes situated anteriorly respect to the center of carapace; three pairs of lateral ocelli, posterior smallest. Median ocular tubercle coarse with granules and a pair of big median eyes and a median furrow. Lateral ocular tubercle with some granules around eyes.</p></sec><sec sec-type="Mesosoma"><title>Mesosoma:</title><p>Tergites densely covered with fine granules, posterior part of tergites with bigger granules; tergite II to tergite VI with a median carina; tergite VII with two pairs of lateral carinae. Pectinal teeth count 6–8, fulcra small and obvious. Genital <!--PageBreak-->operculum subtriangular. Sternites smooth; segment VII with four weak ventral carinae with granules.</p></sec><sec sec-type="Metasoma"><title>Metasoma:</title><p>Tegument coarse. Segments II to V longer than wide; segments I to V with respectively 10-8-8-8-7 carinae, segments II–IV with a pair of vestigial lateral carinae; dorsal carinae crenulated, slightly stronger distally; on segment V carinae with smaller granules dorsally and larger serration ventrally. Vesicle with sparse small granules, and few setae.</p></sec><sec sec-type="Pedipalps"><title>Pedipalps:</title><p>Tegument coarse with fine and smooth granules. Femur with external, dorsointernal, dorsoexternal, ventrointernal, ventroexternal and internal carinae granulated;<!--PageBreak--> tegument with scattered granules dorsally and smooth ventrally. Patella with dorsointernal, dorsoexternal, ventrointernal, ventroexternal and external carinae with big granules; two large spinoid granules present on the internal aspect; tegument with smooth granules dorsally and ventrally. Trichobothrial pattern C, neobothriotaxic (Vachon1974); patella with 18 external trichobothria (5<italic>eb</italic>, 2 <italic>esb</italic>, 2 <italic>em</italic>, 4 <italic>est</italic>, 5 <italic>et</italic>), 11 (rarely 10 and 12) ventral trichobothria (<xref ref-type="fig" rid="F11">Fig. 67</xref>). Chela with a length/width ratio average of 3.3 on adult males and females. Chela with dorsal marginal, external secondary, and ventrointernal carinae granulated (<xref ref-type="fig" rid="F10">Figs 54–61</xref>); ventrointernal carina with some big granules; tegument with small granules forming reticulated pattern; fingers nearly straight (<xref ref-type="fig" rid="F11">Figs 63, 65</xref>).</p></sec><sec sec-type="Chelicerae"><title>Chelicerae:</title><p>Tegument smooth. Tibiae smooth. Movable finger with 4 teeth on dorsal edge and 6–7 teeth (not constant) on ventral edge. Fixed finger with 3 teeth on dorsal edge.</p></sec><sec sec-type="Legs"><title>Legs:</title><p>Tegument coarse dorsally except basitarsi and telotarsi, smooth ventrally. Trochanters with few setae. Femur dorsal surface with some small granules, external surface with one granular carina, internal surface with two granular carinae. Patella internally with one dentate carina. Tibia with few setae and small granules, without spurs. Basitarsi with some spinules, few setae and two lateral pedal spurs. Tarsi ventrally with one row of short spinules and few setae. Tarsal ungues curved and hook-like.</p><fig id="F9" position="float" orientation="portrait"><label>Figures 50–53.</label><caption><p>Habitus of <tp:taxon-name>Euscorpiops shidian</tp:taxon-name>. <bold>50–51</bold> Male (Ar.-BHDC-YNSD0401), dorsal and ventral views <bold>52–53</bold> Female (Ar.-MWHU-YNSD1001), dorsal and ventral views. Scale bars: 12.0 mm.</p></caption><graphic xmlns:xlink="http://www.w3.org/1999/xlink" xlink:href="ZooKeys-082-001-g009.jpg" position="float" orientation="portrait" xlink:type="simple"/></fig><fig id="F10" position="float" orientation="portrait"><label>Figures 54–61.</label><caption><p><tp:taxon-name>Euscorpiops shidian</tp:taxon-name> <bold>54–57</bold> Male (Ar.-BHDC-YNSD0401). Chela (left) dorsal, external, ventral and internal aspects <bold>58–61</bold> Female (Ar.-MWHU-YNSD1001). Chela (left) dorsal, external, ventral and internal aspects.Scale bars: 6.0 mm.</p></caption><graphic xmlns:xlink="http://www.w3.org/1999/xlink" xlink:href="ZooKeys-082-001-g010.jpg" position="float" orientation="portrait" xlink:type="simple"/></fig><fig id="F11" position="float" orientation="portrait"><label>Figures 62–68.</label><caption><p>62–63, 66–67.<tp:taxon-name>Euscorpiops shidian</tp:taxon-name>. Male (Ar.-BHDC-YNSD0401): <bold>62–63</bold> Chela (left) dorsal and external aspects <bold>66–67</bold> Patella (left) external and ventral aspects. Scale bars: 2.0 mm <bold>64–65, 68.</bold> <tp:taxon-name>Euscorpiops shidian</tp:taxon-name>. Female (Ar.-MWHU-YNSD1001) <bold>64–65</bold> Chela (left) dorsal and external aspects <bold>68</bold> Patella (left) external aspect. Scale bars: 2.0 mm.</p></caption><graphic xmlns:xlink="http://www.w3.org/1999/xlink" xlink:href="ZooKeys-082-001-g011.jpg" position="float" orientation="portrait" xlink:type="simple"/></fig></sec></tp:treatment-sec><tp:treatment-sec sec-type="Variation"><title>Variation.</title><p>Female and male paratypes: coloration and morphology are very similar to holotype (see <xref ref-type="bibr" rid="B27">Qi et al. 2005</xref>). Sexual dimorphism: the pectinal teeth of adult males are clearly bigger than those of adult females; this sexual dimorphism is common in <tp:taxon-name>Euscorpiops</tp:taxon-name> and <tp:taxon-name>Scorpiops</tp:taxon-name>. Measurements in <xref ref-type="table" rid="T1">table 1</xref>. Feature datasets in <xref ref-type="table" rid="T2">table 2</xref>.</p></tp:treatment-sec><tp:treatment-sec sec-type="Ecology"><title>Ecology.</title><p>This species was collected from moist mixed forest and hamlets. They are found on the wall in the night and under stones in the day.</p></tp:treatment-sec><tp:treatment-sec sec-type="Distribution"><title>Distribution.</title><p>China (Yunnan).</p></tp:treatment-sec><tp:treatment-sec><!--Section generated to contain objects referenced in tp:taxon-treatment.--><table-wrap id="T2" position="float" orientation="portrait"><label>Table 2.</label><caption><p>Feature datasets of specimens of <tp:taxon-name>Euscorpiops kubani</tp:taxon-name>, <tp:taxon-name>Euscorpiops shidian</tp:taxon-name> and <tp:taxon-name>Euscorpiops xui</tp:taxon-name><bold>.</bold> BL, body length; VTPP, ventral trichobothria of pedipalp patella (L/R); ETPP, external trichobothria of pedipalp patella (L/R); LWRC, length/width ratio of chela; PT, pectinal teeth; im, immature; HT, holotype; PT, paratype. </p></caption><table><tbody><tr><th rowspan="1" colspan="1">Species</th><th rowspan="1" colspan="1">Serial number</th><th rowspan="1" colspan="1">Sex</th><th rowspan="1" colspan="1">BL≈</th><th rowspan="1" colspan="1">VTPP</th><th rowspan="1" colspan="1">ETPP</th><th rowspan="1" colspan="1">PT</th><th rowspan="1" colspan="1">LWRC</th></tr><tr><td rowspan="15" colspan="1">E. kubani</td><td rowspan="1" colspan="1">HT(FKCP)</td><td rowspan="1" colspan="1">♂</td><td rowspan="1" colspan="1">39</td><td rowspan="1" colspan="1">10/10</td><td rowspan="1" colspan="1">19/19</td><td rowspan="1" colspan="1">8/8</td><td rowspan="1" colspan="1">3.1</td></tr><tr><td rowspan="1" colspan="1">PT(FKCP)</td><td rowspan="1" colspan="1">♀</td><td rowspan="1" colspan="1">44</td><td rowspan="1" colspan="1">10/10</td><td rowspan="1" colspan="1">18/18</td><td rowspan="1" colspan="1">7/7</td><td rowspan="1" colspan="1">3.2</td></tr><tr><td rowspan="1" colspan="1">Ar.-MWHU-YNMH1001</td><td rowspan="1" colspan="1">♂</td><td rowspan="1" colspan="1">47</td><td rowspan="1" colspan="1">10/10</td><td rowspan="1" colspan="1">18/18</td><td rowspan="1" colspan="1">8/8</td><td rowspan="1" colspan="1">3.2</td></tr><tr><td rowspan="1" colspan="1">Ar.-MWHU-YNMH1002</td><td rowspan="1" colspan="1">♀</td><td rowspan="1" colspan="1">48</td><td rowspan="1" colspan="1">9/9</td><td rowspan="1" colspan="1">18/18</td><td rowspan="1" colspan="1">7/6</td><td rowspan="1" colspan="1">3.1</td></tr><tr><td rowspan="1" colspan="1">Ar.-MWHU-YNMH1003</td><td rowspan="1" colspan="1">♂</td><td rowspan="1" colspan="1">48</td><td rowspan="1" colspan="1">10/10</td><td rowspan="1" colspan="1">18/18</td><td rowspan="1" colspan="1">8/8</td><td rowspan="1" colspan="1">3.1</td></tr><tr><td rowspan="1" colspan="1">Ar.-MWHU-YNMH1004</td><td rowspan="1" colspan="1">♂</td><td rowspan="1" colspan="1">44</td><td rowspan="1" colspan="1">9/10</td><td rowspan="1" colspan="1">18/16†</td><td rowspan="1" colspan="1">6/7</td><td rowspan="1" colspan="1">2.9</td></tr><tr><td rowspan="1" colspan="1">Ar.-MWHU-YNMH1005</td><td rowspan="1" colspan="1">♂im</td><td rowspan="1" colspan="1"/><td rowspan="1" colspan="1">10/10</td><td rowspan="1" colspan="1">18/18</td><td rowspan="1" colspan="1">7/7</td><td rowspan="1" colspan="1"/></tr><tr><td rowspan="1" colspan="1">Ar.-MWHU-YNMH1006</td><td rowspan="1" colspan="1">♂im</td><td rowspan="1" colspan="1"/><td rowspan="1" colspan="1">10/9</td><td rowspan="1" colspan="1">18/18</td><td rowspan="1" colspan="1">8/8</td><td rowspan="1" colspan="1"/></tr><tr><td rowspan="1" colspan="1">Ar.-MWHU-YNMH1007</td><td rowspan="1" colspan="1">♀</td><td rowspan="1" colspan="1">45</td><td rowspan="1" colspan="1">10/10</td><td rowspan="1" colspan="1">18/18</td><td rowspan="1" colspan="1">6/6</td><td rowspan="1" colspan="1">2.9</td></tr><tr><td rowspan="1" colspan="1">Ar.-MWHU-YNMH1008</td><td rowspan="1" colspan="1">♀</td><td rowspan="1" colspan="1">44</td><td rowspan="1" colspan="1">9/10</td><td rowspan="1" colspan="1">18/18</td><td rowspan="1" colspan="1">7/6</td><td rowspan="1" colspan="1">2.7</td></tr><tr><td rowspan="1" colspan="1">Ar.-MWHU-YNMH1009</td><td rowspan="1" colspan="1">♀im</td><td rowspan="1" colspan="1"/><td rowspan="1" colspan="1">9/10</td><td rowspan="1" colspan="1">18/18</td><td rowspan="1" colspan="1">7/6</td><td rowspan="1" colspan="1"/></tr><tr><td rowspan="1" colspan="1">Ar.-MWHU-YNMH1010</td><td rowspan="1" colspan="1">♀im</td><td rowspan="1" colspan="1"/><td rowspan="1" colspan="1">9/9</td><td rowspan="1" colspan="1">18/18</td><td rowspan="1" colspan="1">7/7</td><td rowspan="1" colspan="1"/></tr><tr><td rowspan="1" colspan="1">Ar.-MWHU-YNMH1011</td><td rowspan="1" colspan="1">♀im</td><td rowspan="1" colspan="1"/><td rowspan="1" colspan="1">10/10</td><td rowspan="1" colspan="1">18/18</td><td rowspan="1" colspan="1">6/6</td><td rowspan="1" colspan="1"/></tr><tr><td rowspan="1" colspan="1">Ar.-BHDC-YNMH0601</td><td rowspan="1" colspan="1">♀</td><td rowspan="1" colspan="1">45</td><td rowspan="1" colspan="1">9/10</td><td rowspan="1" colspan="1">17/17</td><td rowspan="1" colspan="1">6/6</td><td rowspan="1" colspan="1">2.7</td></tr><tr><td rowspan="1" colspan="1">Ar.-BHDC-YNMH0601</td><td rowspan="1" colspan="1">♀im</td><td rowspan="1" colspan="1"/><td rowspan="1" colspan="1">11/11</td><td rowspan="1" colspan="1">18/18</td><td rowspan="1" colspan="1">6/6</td><td rowspan="1" colspan="1"/></tr><tr><td rowspan="11" colspan="1">E. shidian</td><td rowspan="1" colspan="1">HT(MHBU)</td><td rowspan="1" colspan="1">♂</td><td rowspan="1" colspan="1">49</td><td rowspan="1" colspan="1">11/11</td><td rowspan="1" colspan="1">17/17§</td><td rowspan="1" colspan="1">7/7</td><td rowspan="1" colspan="1">1.6#</td></tr><tr><td rowspan="1" colspan="1">PT(MHBU)</td><td rowspan="1" colspan="1">♂</td><td rowspan="1" colspan="1">60</td><td rowspan="1" colspan="1">11/11</td><td rowspan="1" colspan="1">17/17§</td><td rowspan="1" colspan="1">7/7</td><td rowspan="1" colspan="1">2.4#</td></tr><tr><td rowspan="1" colspan="1">Ar.-BHDC-YNSD0401</td><td rowspan="1" colspan="1">♂</td><td rowspan="1" colspan="1">52</td><td rowspan="1" colspan="1">11/11</td><td rowspan="1" colspan="1">18/18</td><td rowspan="1" colspan="1">8/8</td><td rowspan="1" colspan="1">3.4</td></tr><tr><td rowspan="1" colspan="1">Ar.-MWHU-YNSD1001</td><td rowspan="1" colspan="1">♀</td><td rowspan="1" colspan="1">55</td><td rowspan="1" colspan="1">10/11</td><td rowspan="1" colspan="1">18/18</td><td rowspan="1" colspan="1">8/8</td><td rowspan="1" colspan="1">3.5</td></tr><tr><td rowspan="1" colspan="1">Ar.-MWHU-YNSD1002</td><td rowspan="1" colspan="1">♂</td><td rowspan="1" colspan="1">47</td><td rowspan="1" colspan="1">11/11</td><td rowspan="1" colspan="1">18/18</td><td rowspan="1" colspan="1">8/7</td><td rowspan="1" colspan="1">3.5</td></tr><tr><td rowspan="1" colspan="1">Ar.-MWHU-YNSD1003</td><td rowspan="1" colspan="1">♂</td><td rowspan="1" colspan="1">50</td><td rowspan="1" colspan="1">11/11</td><td rowspan="1" colspan="1">18/18</td><td rowspan="1" colspan="1">8/8</td><td rowspan="1" colspan="1">3.3</td></tr><tr><td rowspan="1" colspan="1">Ar.-MWHU-YNSD1004</td><td rowspan="1" colspan="1">♂im</td><td rowspan="1" colspan="1"/><td rowspan="1" colspan="1">11/11</td><td rowspan="1" colspan="1">18/18</td><td rowspan="1" colspan="1">8/8</td><td rowspan="1" colspan="1"/></tr><tr><td rowspan="1" colspan="1">Ar.-MWHU-YNSD1005</td><td rowspan="1" colspan="1">♀</td><td rowspan="1" colspan="1">50</td><td rowspan="1" colspan="1">12/12</td><td rowspan="1" colspan="1">18/18</td><td rowspan="1" colspan="1">6/6</td><td rowspan="1" colspan="1">3.2</td></tr><tr><td rowspan="1" colspan="1">Ar.-MWHU-YNSD1006</td><td rowspan="1" colspan="1">♀</td><td rowspan="1" colspan="1">45</td><td rowspan="1" colspan="1">11/11</td><td rowspan="1" colspan="1">18/18</td><td rowspan="1" colspan="1">8/7</td><td rowspan="1" colspan="1">3.2</td></tr><tr><td rowspan="1" colspan="1">Ar.-MWHU-YNSD1007</td><td rowspan="1" colspan="1">♀</td><td rowspan="1" colspan="1">45</td><td rowspan="1" colspan="1">11/11</td><td rowspan="1" colspan="1">18/18</td><td rowspan="1" colspan="1">6/7</td><td rowspan="1" colspan="1">3.5</td></tr><tr><td rowspan="1" colspan="1">Ar.-MWHU-YNSD1008</td><td rowspan="1" colspan="1">♀</td><td rowspan="1" colspan="1">50</td><td rowspan="1" colspan="1">11/11</td><td rowspan="1" colspan="1">18/18</td><td rowspan="1" colspan="1">8/7</td><td rowspan="1" colspan="1">3.2</td></tr><tr><td rowspan="4" colspan="1">E. xui</td><td rowspan="1" colspan="1">HT(MHBU)</td><td rowspan="1" colspan="1">♀</td><td rowspan="1" colspan="1">66</td><td rowspan="1" colspan="1">10/10</td><td rowspan="1" colspan="1">19/19</td><td rowspan="1" colspan="1">7/7</td><td rowspan="1" colspan="1">3.6</td></tr><tr><td rowspan="1" colspan="1">PT(MHBU)</td><td rowspan="1" colspan="1">♂</td><td rowspan="1" colspan="1">54</td><td rowspan="1" colspan="1">10/10</td><td rowspan="1" colspan="1">19/19</td><td rowspan="1" colspan="1">8/8</td><td rowspan="1" colspan="1">4.1</td></tr><tr><td rowspan="1" colspan="1">Ar.-BHDC-YNML0901</td><td rowspan="1" colspan="1">♂</td><td rowspan="1" colspan="1">56</td><td rowspan="1" colspan="1">10/10</td><td rowspan="1" colspan="1">18/19</td><td rowspan="1" colspan="1">8/8</td><td rowspan="1" colspan="1">4.0</td></tr><tr><td rowspan="1" colspan="1">Ar.-BHDC-YNML0902</td><td rowspan="1" colspan="1">♀</td><td rowspan="1" colspan="1">58</td><td rowspan="1" colspan="1">10/10</td><td rowspan="1" colspan="1">19/19</td><td rowspan="1" colspan="1">7/7</td><td rowspan="1" colspan="1">3.4</td></tr></tbody></table><table-wrap-foot><fn><p><bold>†</bold> It is visible that the right patella of pedipalp of this specimen (Ar.-MWHU-YNPMH1004) didn’t developed well, in respect that with external trichobothria <italic>et4</italic> and <italic>est2</italic> absent (the position and terminology followed <xref ref-type="bibr" rid="B14">Kovařík 2000</xref>:157). <bold>§</bold> As these specimens came from the same village, it is very puzzling that with obvious external trichobothria difference. <bold>#</bold> Maybe there are different methods of measurement adopted by these authors lead to an enormous difference among length/width ratio of chela of type specimens and new material, however, it is obvious that they are with the same shape (<xref ref-type="fig" rid="F9">Figs 50</xref>–<xref ref-type="fig" rid="F10">61</xref>; <xref ref-type="bibr" rid="B27">Qi et al. 2005</xref>, Figs 78–83).</p></fn></table-wrap-foot></table-wrap><table-wrap id="T1" position="float" orientation="portrait"><label>Table 1.</label><caption><p>Measurements (in mm) of <tp:taxon-name>Euscorpiops kubani</tp:taxon-name> (Ar.-MWHU-YNMH1001 and Ar.-MWHU – YNMH 1002), <tp:taxon-name>Euscorpiops shidian</tp:taxon-name> (Ar.-BHDC-YNSD0401 and Ar.-MWHU-YNSD1001) and <tp:taxon-name>Euscorpiops xui</tp:taxon-name> (Ar.-BHDC- YNML 0901 and Ar.-BHDC- YNML0902). </p></caption><table><tbody><tr><th rowspan="2" colspan="1"/><th rowspan="1" colspan="2"><tp:taxon-name>Euscorpiops kubani</tp:taxon-name></th><th rowspan="1" colspan="2"><tp:taxon-name>Euscorpiops shidian</tp:taxon-name></th><th rowspan="1" colspan="2"><tp:taxon-name>Euscorpiops xui</tp:taxon-name></th></tr><tr><th rowspan="1" colspan="1">Male</th><th rowspan="1" colspan="1">Female</th><th rowspan="1" colspan="1">Male</th><th rowspan="1" colspan="1">Female</th><th rowspan="1" colspan="1">Male</th><th rowspan="1" colspan="1">Female</th></tr><tr><td rowspan="1" colspan="1">Total length:</td><td rowspan="1" colspan="1">47.0</td><td rowspan="1" colspan="1">48.0</td><td rowspan="1" colspan="1">52.4</td><td rowspan="1" colspan="1">54.8</td><td rowspan="1" colspan="1">56.3</td><td rowspan="1" colspan="1">57.5</td></tr><tr><td rowspan="1" colspan="1">Carapace:</td><td rowspan="1" colspan="1"/><td rowspan="1" colspan="1"/><td rowspan="1" colspan="1"/><td rowspan="1" colspan="1"/><td rowspan="1" colspan="1"/><td rowspan="1" colspan="1"/></tr><tr><td rowspan="1" colspan="1">-Length</td><td rowspan="1" colspan="1">7.6</td><td rowspan="1" colspan="1">7.1</td><td rowspan="1" colspan="1">7.9</td><td rowspan="1" colspan="1">8.3</td><td rowspan="1" colspan="1">8.4</td><td rowspan="1" colspan="1">9.2</td></tr><tr><td rowspan="1" colspan="1">-Anterior width</td><td rowspan="1" colspan="1">4.5</td><td rowspan="1" colspan="1">4.5</td><td rowspan="1" colspan="1">4.9</td><td rowspan="1" colspan="1">4.7</td><td rowspan="1" colspan="1">5.0</td><td rowspan="1" colspan="1">5.3</td></tr><tr><td rowspan="1" colspan="1">-Posterior width</td><td rowspan="1" colspan="1">7.7</td><td rowspan="1" colspan="1">7.5</td><td rowspan="1" colspan="1">9.0</td><td rowspan="1" colspan="1">8.7</td><td rowspan="1" colspan="1">8.9</td><td rowspan="1" colspan="1">8.3</td></tr><tr><td rowspan="1" colspan="1">Mesosomal segments: -Length</td><td rowspan="1" colspan="1">11.5</td><td rowspan="1" colspan="1">15.5</td><td rowspan="1" colspan="1">17.1</td><td rowspan="1" colspan="1">18.0</td><td rowspan="1" colspan="1">18.1</td><td rowspan="1" colspan="1">19.2</td></tr><tr><td rowspan="1" colspan="1">Metasomal segment I: -Length</td><td rowspan="1" colspan="1">2.5</td><td rowspan="1" colspan="1">2.9</td><td rowspan="1" colspan="1">3.0</td><td rowspan="1" colspan="1">3.0</td><td rowspan="1" colspan="1">3.1</td><td rowspan="1" colspan="1">3.0</td></tr><tr><td rowspan="1" colspan="1">-Width</td><td rowspan="1" colspan="1">2.9</td><td rowspan="1" colspan="1">2.8</td><td rowspan="1" colspan="1">3.0</td><td rowspan="1" colspan="1">3.1</td><td rowspan="1" colspan="1">3.3</td><td rowspan="1" colspan="1">3.4</td></tr><tr><td rowspan="1" colspan="1">-Depth</td><td rowspan="1" colspan="1">2.4</td><td rowspan="1" colspan="1">2.2</td><td rowspan="1" colspan="1">2.3</td><td rowspan="1" colspan="1">2.6</td><td rowspan="1" colspan="1">2.6</td><td rowspan="1" colspan="1">2.7</td></tr><tr><td rowspan="1" colspan="1">Metasomal segment II: -Length</td><td rowspan="1" colspan="1">3.0</td><td rowspan="1" colspan="1">3.0</td><td rowspan="1" colspan="1">3.1</td><td rowspan="1" colspan="1">3.3</td><td rowspan="1" colspan="1">3.5</td><td rowspan="1" colspan="1">3.3</td></tr><tr><td rowspan="1" colspan="1">-Width</td><td rowspan="1" colspan="1">2.6</td><td rowspan="1" colspan="1">2.5</td><td rowspan="1" colspan="1">2.7</td><td rowspan="1" colspan="1">2.6</td><td rowspan="1" colspan="1">3.0</td><td rowspan="1" colspan="1">3.1</td></tr><tr><td rowspan="1" colspan="1">-Depth</td><td rowspan="1" colspan="1">2.2</td><td rowspan="1" colspan="1">2.0</td><td rowspan="1" colspan="1">2.3</td><td rowspan="1" colspan="1">2.3</td><td rowspan="1" colspan="1">2.7</td><td rowspan="1" colspan="1">2.5</td></tr><tr><td rowspan="1" colspan="1">Metasomal segment III : -Length</td><td rowspan="1" colspan="1">3.5</td><td rowspan="1" colspan="1">3.2</td><td rowspan="1" colspan="1">3.5</td><td rowspan="1" colspan="1">3.7</td><td rowspan="1" colspan="1">3.8</td><td rowspan="1" colspan="1">3.7</td></tr><tr><td rowspan="1" colspan="1">-Width</td><td rowspan="1" colspan="1">2.5</td><td rowspan="1" colspan="1">2.3</td><td rowspan="1" colspan="1">2.5</td><td rowspan="1" colspan="1">2.5</td><td rowspan="1" colspan="1">2.7</td><td rowspan="1" colspan="1">2.9</td></tr><tr><td rowspan="1" colspan="1">-Depth</td><td rowspan="1" colspan="1">2.2</td><td rowspan="1" colspan="1">2.2</td><td rowspan="1" colspan="1">2.4</td><td rowspan="1" colspan="1">2.3</td><td rowspan="1" colspan="1">2.5</td><td rowspan="1" colspan="1">2.5</td></tr><tr><td rowspan="1" colspan="1">Metasomal segment IV: -Length</td><td rowspan="1" colspan="1">4.3</td><td rowspan="1" colspan="1">3.4</td><td rowspan="1" colspan="1">3.8</td><td rowspan="1" colspan="1">4.3</td><td rowspan="1" colspan="1">4.3</td><td rowspan="1" colspan="1">4.3</td></tr><tr><td rowspan="1" colspan="1">-Width</td><td rowspan="1" colspan="1">2.4</td><td rowspan="1" colspan="1">2.2</td><td rowspan="1" colspan="1">2.4</td><td rowspan="1" colspan="1">2.2</td><td rowspan="1" colspan="1">2.5</td><td rowspan="1" colspan="1">2.6</td></tr><tr><td rowspan="1" colspan="1">-Depth</td><td rowspan="1" colspan="1">2.2</td><td rowspan="1" colspan="1">2.3</td><td rowspan="1" colspan="1">2.4</td><td rowspan="1" colspan="1">2.3</td><td rowspan="1" colspan="1">2.4</td><td rowspan="1" colspan="1">2.5</td></tr><tr><td rowspan="1" colspan="1">Metasomal segment V: -Length</td><td rowspan="1" colspan="1">6.9</td><td rowspan="1" colspan="1">5.9</td><td rowspan="1" colspan="1">6.5</td><td rowspan="1" colspan="1">7.0</td><td rowspan="1" colspan="1">6.7</td><td rowspan="1" colspan="1">7.0</td></tr><tr><td rowspan="1" colspan="1">-Width</td><td rowspan="1" colspan="1">2.3</td><td rowspan="1" colspan="1">2.2</td><td rowspan="1" colspan="1">2.2</td><td rowspan="1" colspan="1">2.2</td><td rowspan="1" colspan="1">2.4</td><td rowspan="1" colspan="1">2.5</td></tr><tr><td rowspan="1" colspan="1">-Depth</td><td rowspan="1" colspan="1">2.2</td><td rowspan="1" colspan="1">2.0</td><td rowspan="1" colspan="1">2.3</td><td rowspan="1" colspan="1">2.2</td><td rowspan="1" colspan="1">2.4</td><td rowspan="1" colspan="1">2.4</td></tr><tr><td rowspan="1" colspan="1">Telson: -Length</td><td rowspan="1" colspan="1">7.8</td><td rowspan="1" colspan="1">6.8</td><td rowspan="1" colspan="1">7.6</td><td rowspan="1" colspan="1">7.4</td><td rowspan="1" colspan="1">8.4</td><td rowspan="1" colspan="1">7.9</td></tr><tr><td rowspan="1" colspan="1">-Width</td><td rowspan="1" colspan="1">2.5</td><td rowspan="1" colspan="1">2.2</td><td rowspan="1" colspan="1">2.4</td><td rowspan="1" colspan="1">2.2</td><td rowspan="1" colspan="1">2.6</td><td rowspan="1" colspan="1">2.2</td></tr><tr><td rowspan="1" colspan="1">-Depth</td><td rowspan="1" colspan="1">2.2</td><td rowspan="1" colspan="1">1.8</td><td rowspan="1" colspan="1">2.2</td><td rowspan="1" colspan="1">2.0</td><td rowspan="1" colspan="1">2.5</td><td rowspan="1" colspan="1">2.2</td></tr><tr><td rowspan="1" colspan="1">Pedipalp femur: -Length</td><td rowspan="1" colspan="1">7.9</td><td rowspan="1" colspan="1">6.4</td><td rowspan="1" colspan="1">8.9</td><td rowspan="1" colspan="1">8.6</td><td rowspan="1" colspan="1">10.4</td><td rowspan="1" colspan="1">8.7</td></tr><tr><td rowspan="1" colspan="1">-Width</td><td rowspan="1" colspan="1">3.0</td><td rowspan="1" colspan="1">2.6</td><td rowspan="1" colspan="1">3.3</td><td rowspan="1" colspan="1">3.1</td><td rowspan="1" colspan="1">3.2</td><td rowspan="1" colspan="1">3.5</td></tr><tr><td rowspan="1" colspan="1">-Depth</td><td rowspan="1" colspan="1">2.4</td><td rowspan="1" colspan="1">2.3</td><td rowspan="1" colspan="1">2.5</td><td rowspan="1" colspan="1">2.6</td><td rowspan="1" colspan="1">2.7</td><td rowspan="1" colspan="1">2.8</td></tr><tr><td rowspan="1" colspan="1">Pedipalp patella: -Length</td><td rowspan="1" colspan="1">7.1</td><td rowspan="1" colspan="1">6.2</td><td rowspan="1" colspan="1">7.6</td><td rowspan="1" colspan="1">7.4</td><td rowspan="1" colspan="1">9.1</td><td rowspan="1" colspan="1">7.9</td></tr><tr><td rowspan="1" colspan="1">-Width</td><td rowspan="1" colspan="1">3.6</td><td rowspan="1" colspan="1">3.3</td><td rowspan="1" colspan="1">4.1</td><td rowspan="1" colspan="1">4.0</td><td rowspan="1" colspan="1">4.4</td><td rowspan="1" colspan="1">4.8</td></tr><tr><td rowspan="1" colspan="1">-Depth</td><td rowspan="1" colspan="1">2.9</td><td rowspan="1" colspan="1">2.7</td><td rowspan="1" colspan="1">2.9</td><td rowspan="1" colspan="1">2.9</td><td rowspan="1" colspan="1">3.2</td><td rowspan="1" colspan="1">3.3</td></tr><tr><td rowspan="1" colspan="1">Chela: -Length</td><td rowspan="1" colspan="1">14.5</td><td rowspan="1" colspan="1">13.5</td><td rowspan="1" colspan="1">16.0</td><td rowspan="1" colspan="1">16.5</td><td rowspan="1" colspan="1">19.5</td><td rowspan="1" colspan="1">17.0</td></tr><tr><td rowspan="1" colspan="1">-Width (manus)</td><td rowspan="1" colspan="1">4.6</td><td rowspan="1" colspan="1">4.4</td><td rowspan="1" colspan="1">4.7</td><td rowspan="1" colspan="1">4.7</td><td rowspan="1" colspan="1">4.7</td><td rowspan="1" colspan="1">5.3</td></tr><tr><td rowspan="1" colspan="1">-Depth (manus)</td><td rowspan="1" colspan="1">3.8</td><td rowspan="1" colspan="1">3.4</td><td rowspan="1" colspan="1">3.6</td><td rowspan="1" colspan="1">3.6</td><td rowspan="1" colspan="1">4.0</td><td rowspan="1" colspan="1">4.1</td></tr><tr><td rowspan="1" colspan="1">Movable finger: -Length</td><td rowspan="1" colspan="1">7.7</td><td rowspan="1" colspan="1">7.0</td><td rowspan="1" colspan="1">8.2</td><td rowspan="1" colspan="1">8.9</td><td rowspan="1" colspan="1">8.8</td><td rowspan="1" colspan="1">8.8</td></tr><tr><td rowspan="1" colspan="1">Pectinal teeth (L/R)</td><td rowspan="1" colspan="1">8/8</td><td rowspan="1" colspan="1">7/6</td><td rowspan="1" colspan="1">8/8</td><td rowspan="1" colspan="1">8/8</td><td rowspan="1" colspan="1">8/8</td><td rowspan="1" colspan="1">7/7</td></tr></tbody></table></table-wrap></tp:treatment-sec><ref-list><ref id="B27"><mixed-citation xmlns:xlink="http://www.w3.org/1999/xlink" xlink:type="simple"><person-group><name name-style="western"><surname>Qi</surname><given-names>JX</given-names></name><name name-style="western"><surname>Zhu</surname><given-names>MS</given-names></name><name name-style="western"><surname>Lourenço</surname><given-names>W</given-names></name></person-group> (<year>2005</year>)<article-title> Eight new species of the genera <italic>Scorpiops</italic> Peters, <italic>Euscorpiops</italic> Vachon, and <italic>Chaerilus</italic> Simon (Scorpiones: Euscorpiidae, Chaerilidae) from Tibet and Yunnan, China.</article-title><source>Euscorpius</source><volume>32</volume>:<fpage>1</fpage>-<lpage>40</lpage>.</mixed-citation></ref><ref id="B14"><mixed-citation xmlns:xlink="http://www.w3.org/1999/xlink" xlink:type="simple"><person-group><name name-style="western"><surname>Kovařík</surname><given-names>F</given-names></name></person-group> (<year>2000</year>)<article-title> Revision of family Scorpiopidae (Scorpiones), with descriptions of six new species.</article-title><source>Acta Societatis Zoologicae Bohemoslovenicae</source><volume>64</volume>:<fpage>153</fpage>-<lpage>201</lpage>.</mixed-citation></ref><ref id="B34"><mixed-citation xmlns:xlink="http://www.w3.org/1999/xlink" xlink:type="simple"><person-group><name name-style="western"><surname>Zhu</surname><given-names>MS</given-names></name><name name-style="western"><surname>Zhang</surname><given-names>L</given-names></name><name name-style="western"><surname>Lourenço</surname><given-names>WR</given-names></name></person-group> (<year>2007</year>)<article-title> One new species of scorpion belonging to the genus <italic>Euscorpiops</italic> Vachon, 1980 from South China (Scorpiones: Euscorpiidae, Scorpiopinae).</article-title><source>Zootaxa</source><volume>1582</volume>:<fpage>19</fpage>-<lpage>25</lpage>.</mixed-citation></ref></ref-list></tp:taxon-treatment>
