# Supplementary material for: The scorpions of Yunnan (China): updated identification key, new record and redescriptions of Euscorpiops kubani and E. shidian (Arachnida, Scorpiones)
Source: Zookeys. 2011 Feb 23;(82):1–33. doi: 10.3897/zookeys.82.715 (PMC3088492; doi:10.3897/zookeys.82.715)
Supplement: XML Treatment for Euscorpiops vachoni [file zookeys.82.715-treatment5.xml]

<!DOCTYPE tp:taxon-treatment
  PUBLIC "-//TaxonX//DTD Taxonomic Treatment Publishing DTD v0 20100105//EN" "tax-treatment-NSO.dtd">
<tp:taxon-treatment xmlns:tp="http://www.plazi.org/taxpub"><tp:treatment-meta><mixed-citation publication-type="journal"><person-group><name><surname>Di</surname><given-names>Zhiyong</given-names></name><name><surname>He</surname><given-names>Yawen</given-names></name><name><surname>Wu</surname><given-names>Yingliang</given-names></name><name><surname>Cao</surname><given-names>Zhijian</given-names></name><name><surname>Liu</surname><given-names>Hui</given-names></name><name><surname>Jiang</surname><given-names>Dahe</given-names></name><name><surname>Li</surname><given-names>Wenxin</given-names></name></person-group><article-title>The scorpions of Yunnan (China): updated identification key, new record and redescriptions of <italic>Euscorpiops kubani</italic> and <italic>E. shidian</italic> (Arachnida, Scorpiones)</article-title><source>Zookeys</source><day>23</day><month>2</month><year>2011</year><volume>2011</volume><issue>82</issue><fpage>1</fpage><lpage>33</lpage><pub-id pub-id-type="doi">10.3897/zookeys.82.715</pub-id></mixed-citation></tp:treatment-meta><tp:nomenclature><tp:taxon-name>
                            <tp:taxon-name-part taxon-name-part-type="genus">Euscorpiops</tp:taxon-name-part>
                            <tp:taxon-name-part taxon-name-part-type="species">vachoni</tp:taxon-name-part>
                        </tp:taxon-name><tp:taxon-authority>Qi, Zhu &amp; Lourenço, 2005</tp:taxon-authority><xref ref-type="fig" rid="F12">Figures 69–72</xref><tp:nomenclature-citation-list><tp:nomenclature-citation><tp:taxon-name>Euscorpiops vachoni</tp:taxon-name><comment> Qi et al. 2005: 18–21, Figs 62–77.</comment></tp:nomenclature-citation></tp:nomenclature-citation-list></tp:nomenclature><tp:treatment-sec sec-type="Type locality"><title>Type locality.</title><p>China, Yunnan Province, Mengla District.</p></tp:treatment-sec><tp:treatment-sec sec-type="Type material"><title>Type material.</title><p>Holotype male. Mengla district (21°29'N, 101°33'E), Yunnan Province, 2/VIII/2004, Zizhong Yang, Jing Li and Caixia Yuan leg, (MHBU); Paratypes: 1 female, same data as holotype (MHBU), 1 male, Tibet, Nyingchi district, 3/VIII/2003, Feng Zhang leg, (MNHN).</p></tp:treatment-sec><tp:treatment-sec sec-type="Material examined"><title>Material examined.</title><p>Mengla District, 2/VIII/2004, Zizhong Yang, Jing Li and Caixia Yuan leg, 1 male immature, same data as holotype (BHDC, Ar.-BHDC-YNML0401).</p></tp:treatment-sec><tp:treatment-sec sec-type="Diagnosis"><title>Diagnosis.</title><p>(Modified from <xref ref-type="bibr" rid="B27">Qi et al. 2005</xref>) <tp:taxon-name>Euscorpiops vachoni</tp:taxon-name> differs from all other species of the genus on the basis of the following combination of characters: yellow brown <!--PageBreak-->color, 18 (17 in <xref ref-type="bibr" rid="B27">Qi et al. 2005</xref>) external trichobothria (5 <italic>eb</italic>, 2 <italic>esb</italic>, 2 <italic>em</italic>, 4 <italic>est</italic>, 5 <italic>et</italic>), and 10 ventral trichobothria in the pedipalp patella; adult chela manus stout and rounded (see <xref ref-type="bibr" rid="B27">Qi et al. 2005</xref>, <xref ref-type="fig" rid="F11">Figs 63–66</xref>); pedipalp chela fingers on adult males scalloped; pectinal teeth: 7–8.</p><p><tp:taxon-name>Euscorpiops vachoni</tp:taxon-name> appears to be closely related to <tp:taxon-name>Euscorpiops puerensis</tp:taxon-name>: both are medium-sized scorpions, characterized by the presence of 10 or 11 trichobothria on the ventral surface of pedipalp patella, a pronounced lobe on the movable finger and a corresponding notch on fixed finger of adult males, 7–8 pectinal teeth. The most pronounced difference between both species is: chela manus short, stout, and robust in <tp:taxon-name>Euscorpiops vachoni</tp:taxon-name>, whereas it is flat dorsoventrally in <tp:taxon-name>Euscorpiops puerensis</tp:taxon-name>.</p><p><tp:taxon-name>Euscorpiops vachoni</tp:taxon-name> may be separated from <tp:taxon-name>Euscorpiops shidian</tp:taxon-name> and <tp:taxon-name>Euscorpiops yangi</tp:taxon-name> on the basis of the following character: chela with a length/width ratio smaller than 3.0, whereas in <tp:taxon-name>Euscorpiops shidian</tp:taxon-name> higher than 3.2, and in <tp:taxon-name>Euscorpiops yangi</tp:taxon-name> 3.4 (males) and 3.3 (females). <tp:taxon-name>Euscorpiops vachoni</tp:taxon-name> may be separated from <tp:taxon-name>Euscorpiops kubani</tp:taxon-name>and <tp:taxon-name>Euscorpiops validus</tp:taxon-name> by the following characters:yellow brown color in <tp:taxon-name>Euscorpiops vachoni</tp:taxon-name>, compared with dark red brown in <tp:taxon-name>Euscorpiops kubani</tp:taxon-name>, and dark brown inn <tp:taxon-name>Euscorpiops validus</tp:taxon-name>; chela manus stout and rounded, whereas in <tp:taxon-name>Euscorpiops kubani</tp:taxon-name> and <tp:taxon-name>Euscorpiops validus</tp:taxon-name> flat<italic>. E. vachoni</italic> may be separated from <tp:taxon-name>Euscorpiops xui</tp:taxon-name> by the following characters: patella of pedipalp with 18 external trichobothria whereas in <tp:taxon-name>Euscorpiops xui</tp:taxon-name> with 18–19; chela with a length/width ratio smaller than 3.0, whereas in <tp:taxon-name>Euscorpiops xui</tp:taxon-name> with a length/width ratio higher than 3.4.</p></tp:treatment-sec><tp:treatment-sec sec-type="Description"><title>Description.</title><p>See <xref ref-type="bibr" rid="B27">Qi et al. (2005)</xref>.</p><fig id="F12" position="float" orientation="portrait"><label>Figures 69–72.</label><caption><p><tp:taxon-name>Euscorpiops vachoni</tp:taxon-name>. <bold>69–70, 71</bold> Holotype, male (MHBU, followed <xref ref-type="bibr" rid="B27">Qi et al. 2005</xref>) <bold>69–70</bold> Chela dorsal and external aspects <bold>71</bold> Patella ventral aspect. Scale bars: 2.0 mm. <bold>72</bold>Male (immature, Ar.-BHDC-YNML1001). Patella external aspect. Scale bars: 2.0 mm.</p></caption><graphic xmlns:xlink="http://www.w3.org/1999/xlink" xlink:href="ZooKeys-082-001-g012.jpg" position="float" orientation="portrait" xlink:type="simple"/></fig></tp:treatment-sec><tp:treatment-sec sec-type="Ecology"><title>Ecology.</title><p>This species is uncommon, type materials collected from moist mixed forest close to the border of China and Laos.<!--PageBreak--></p></tp:treatment-sec><tp:treatment-sec sec-type="Distribution"><title>Distribution.</title><p>China (Yunnan, just the type locality).</p></tp:treatment-sec><tp:treatment-sec sec-type="Notes"><title>Notes.</title><p>The immature male specimen checked bears 18/18 external trichobothria (5 <italic>eb</italic>, 2 <italic>esb</italic>, 2 <italic>em</italic>, 4 <italic>est</italic>, 5 <italic>et</italic>), and 10/10 ventral trichobothria in the pedipalp patella, 17 external trichobothria and 10 ventral trichobothria in the pedipalp patella on holotype (see <xref ref-type="bibr" rid="B27">Qi et al. 2005</xref>: 18).</p></tp:treatment-sec><tp:treatment-sec><!--Section generated to contain objects referenced in tp:taxon-treatment.--><fig id="F11" position="float" orientation="portrait"><label>Figures 62–68.</label><caption><p>62–63, 66–67.<tp:taxon-name>Euscorpiops shidian</tp:taxon-name>. Male (Ar.-BHDC-YNSD0401): <bold>62–63</bold> Chela (left) dorsal and external aspects <bold>66–67</bold> Patella (left) external and ventral aspects. Scale bars: 2.0 mm <bold>64–65, 68.</bold> <tp:taxon-name>Euscorpiops shidian</tp:taxon-name>. Female (Ar.-MWHU-YNSD1001) <bold>64–65</bold> Chela (left) dorsal and external aspects <bold>68</bold> Patella (left) external aspect. Scale bars: 2.0 mm.</p></caption><graphic xmlns:xlink="http://www.w3.org/1999/xlink" xlink:href="ZooKeys-082-001-g011.jpg" position="float" orientation="portrait" xlink:type="simple"/></fig></tp:treatment-sec><ref-list><ref id="B27"><mixed-citation xmlns:xlink="http://www.w3.org/1999/xlink" xlink:type="simple"><person-group><name name-style="western"><surname>Qi</surname><given-names>JX</given-names></name><name name-style="western"><surname>Zhu</surname><given-names>MS</given-names></name><name name-style="western"><surname>Lourenço</surname><given-names>W</given-names></name></person-group> (<year>2005</year>)<article-title> Eight new species of the genera <italic>Scorpiops</italic> Peters, <italic>Euscorpiops</italic> Vachon, and <italic>Chaerilus</italic> Simon (Scorpiones: Euscorpiidae, Chaerilidae) from Tibet and Yunnan, China.</article-title><source>Euscorpius</source><volume>32</volume>:<fpage>1</fpage>-<lpage>40</lpage>.</mixed-citation></ref></ref-list></tp:taxon-treatment>
