# Supplementary material for: The scorpions of Yunnan (China): updated identification key, new record and redescriptions of Euscorpiops kubani and E. shidian (Arachnida, Scorpiones)
Source: Zookeys. 2011 Feb 23;(82):1–33. doi: 10.3897/zookeys.82.715 (PMC3088492; doi:10.3897/zookeys.82.715)
Supplement: XML Treatment for Euscorpiops validus [file zookeys.82.715-treatment6.xml]

<!DOCTYPE tp:taxon-treatment
  PUBLIC "-//TaxonX//DTD Taxonomic Treatment Publishing DTD v0 20100105//EN" "tax-treatment-NSO.dtd">
<tp:taxon-treatment xmlns:tp="http://www.plazi.org/taxpub"><tp:treatment-meta><mixed-citation publication-type="journal"><person-group><name><surname>Di</surname><given-names>Zhiyong</given-names></name><name><surname>He</surname><given-names>Yawen</given-names></name><name><surname>Wu</surname><given-names>Yingliang</given-names></name><name><surname>Cao</surname><given-names>Zhijian</given-names></name><name><surname>Liu</surname><given-names>Hui</given-names></name><name><surname>Jiang</surname><given-names>Dahe</given-names></name><name><surname>Li</surname><given-names>Wenxin</given-names></name></person-group><article-title>The scorpions of Yunnan (China): updated identification key, new record and redescriptions of <italic>Euscorpiops kubani</italic> and <italic>E. shidian</italic> (Arachnida, Scorpiones)</article-title><source>Zookeys</source><day>23</day><month>2</month><year>2011</year><volume>2011</volume><issue>82</issue><fpage>1</fpage><lpage>33</lpage><pub-id pub-id-type="doi">10.3897/zookeys.82.715</pub-id></mixed-citation></tp:treatment-meta><tp:nomenclature><tp:taxon-name>
                            <tp:taxon-name-part taxon-name-part-type="genus">Euscorpiops</tp:taxon-name-part>
                            <tp:taxon-name-part taxon-name-part-type="species">validus</tp:taxon-name-part>
                        </tp:taxon-name><tp:taxon-authority>Di, Cao, Wu &amp; Li, 2010</tp:taxon-authority><xref ref-type="fig" rid="F13">Figures 73</xref><xref ref-type="fig" rid="F14"/><xref ref-type="fig" rid="F15"/><xref ref-type="fig" rid="F16">91</xref><tp:nomenclature-citation-list><tp:nomenclature-citation><tp:taxon-name>Euscorpiops validus</tp:taxon-name><comment> Di et al. 2010: 14–21, Figs 1–32, tabs. 1–2.</comment></tp:nomenclature-citation></tp:nomenclature-citation-list></tp:nomenclature><tp:treatment-sec sec-type="Type locality"><title>Type locality.</title><p>China, Yunnan Province, Mengzi District.</p></tp:treatment-sec><tp:treatment-sec sec-type="Type material examed"><title>Type material examed.</title><p>Male holotype, China: Yunnan, Honghe Prefecture, 9/IX/2009, Junyun Huang leg (Ar.-MWHU-YNHH0901). Allotype female (Ar.-MWHU-YNHH0902); paratypes, 4 males, and 4 females (Ar.-MWHU-YNHH0903–06, Ar.-MWHU-YNHH0907–10), same data as holotype.</p></tp:treatment-sec><tp:treatment-sec sec-type="Diagnosis"><title>Diagnosis.</title><p>Medium-sized scorpions, total length 50.0–59.8 mm. It can be distinguished from other species of <tp:taxon-name>Euscorpiops</tp:taxon-name> by having thicker chelas. It can be ditinguished from other <tp:taxon-name>Euscopiops species</tp:taxon-name> from Yunnan by the following features: pedipalp patella with 9 to 10 (rarely 11 or 8) ventral trichobothria; chela strong, length/width ratio: 2.9–3.2 (mean 3.0 in 3 males, and 3.1 in 4 females); pectinal fulcra present (obsolete in some females); chela fingers obviously curved; pectinal teeth: 7–8; pectinal fulcra present and small. <tp:taxon-name>Euscorpiops validus</tp:taxon-name> can be ditinguished from related <tp:taxon-name>Euscopiops</tp:taxon-name> species by the following features: in <tp:taxon-name>Euscorpiops shidian</tp:taxon-name> there are 11 (rarely 10 or 12) ventral trichobothria on pedipalp patella, chela length/width ratio higher than 3.2 in <tp:taxon-name>Euscorpiops shidian</tp:taxon-name>, higher than 3.3 in <tp:taxon-name>Euscorpiops yangi</tp:taxon-name> and higher than 3.4 in <tp:taxon-name>Euscorpiops xui</tp:taxon-name>; chela fingers clearly curved in <tp:taxon-name>Euscorpiops validus</tp:taxon-name>, whereas in <tp:taxon-name>Euscorpiops shidian</tp:taxon-name> they are nearly straight, in <tp:taxon-name>Euscorpiops kubani</tp:taxon-name> female nearly straight and in <tp:taxon-name>Euscorpiops yangi</tp:taxon-name> they are slightly undulated in both sexes without sexual dimorphism; chela manus flat in <tp:taxon-name>Euscorpiops validus</tp:taxon-name>, whereas in <tp:taxon-name>Euscorpiops vachoni</tp:taxon-name> rounded.</p></tp:treatment-sec><tp:treatment-sec sec-type="Description"><title>Description.</title><p>See <xref ref-type="bibr" rid="B5">Di et al. (2010a)</xref>.</p><fig id="F13" position="float" orientation="portrait"><label>Figures 73–76.</label><caption><p>Habitus of <tp:taxon-name>Euscorpiops validus</tp:taxon-name>. <bold>73–74</bold> Male holotype (Ar.-MWHU-YNHH0901), dorsal and ventral views <bold>75–76</bold> Female allotype (Ar.-MWHU-YNHH0902), dorsal and ventral views. Scale bars: 12.0 mm.</p></caption><graphic xmlns:xlink="http://www.w3.org/1999/xlink" xlink:href="ZooKeys-082-001-g013.jpg" position="float" orientation="portrait" xlink:type="simple"/></fig><fig id="F14" position="float" orientation="portrait"><label>Figures 77–84.</label><caption><p><tp:taxon-name>Euscorpiops validus</tp:taxon-name>. <bold>77–80</bold> Male holotype (Ar.-MWHU-YNHH0901). Chela dorsal, external, ventral and internal aspects <bold>81–84</bold> Female allotype (Ar.-MWHU-YNHH0902). Chela dorsal, external, ventral and internal aspects.Scale bars: 6.0 mm.</p></caption><graphic xmlns:xlink="http://www.w3.org/1999/xlink" xlink:href="ZooKeys-082-001-g014.jpg" position="float" orientation="portrait" xlink:type="simple"/></fig><fig id="F15" position="float" orientation="portrait"><label>Figures 85–90.</label><caption><p><tp:taxon-name>Euscorpiops validus</tp:taxon-name>. Male holotype (Ar.-MWHU-YNHH0901). <bold>85–86</bold> Chela dorsal and external aspects <bold>89–90</bold> Patella external and ventral aspects. Scale bars: 2.0 mm. <bold>87–88, 91.</bold> <tp:taxon-name>Euscorpiops validus</tp:taxon-name>. Female allotype (Ar.-MWHU-YNHH0902) <bold>87–88</bold> Chela dorsal and external aspects <bold>91</bold> Patella external aspect. Scale bars: 2.0 mm.</p></caption><graphic xmlns:xlink="http://www.w3.org/1999/xlink" xlink:href="ZooKeys-082-001-g015.jpg" position="float" orientation="portrait" xlink:type="simple"/></fig><fig id="F16" position="float" orientation="portrait"><label>Figures 92–95.</label><caption><p>Habitus of <tp:taxon-name>Euscorpiops xui</tp:taxon-name>. <bold>92–93</bold> Male (Ar.-BHDC-YNML0901), dorsal and ventral views <bold>94–95</bold> Female (Ar.-BHDC-YNML0902), dorsal and ventral views. Scale bars: 12.0 mm.</p></caption><graphic xmlns:xlink="http://www.w3.org/1999/xlink" xlink:href="ZooKeys-082-001-g016.jpg" position="float" orientation="portrait" xlink:type="simple"/></fig><fig id="F17" position="float" orientation="portrait"><label>Figures 96–103.</label><caption><p><tp:taxon-name>Euscorpiops xui</tp:taxon-name>. <bold>96–99</bold> Male (Ar.-BHDC-YNML0901). Chela dorsal, external, ventral and internal aspects <bold>100–103</bold> Female (Ar.-BHDC-YNML0902). Chela dorsal, external, ventral and internal aspects.Scale bars: 6.0 mm.</p></caption><graphic xmlns:xlink="http://www.w3.org/1999/xlink" xlink:href="ZooKeys-082-001-g017.jpg" position="float" orientation="portrait" xlink:type="simple"/></fig><fig id="F18" position="float" orientation="portrait"><label>Figures 104–110.</label><caption><p>104–105, 108–109.<tp:taxon-name>Euscorpiops xui</tp:taxon-name>. Male (Ar.-BHDC-YNML0901) <bold>104–105</bold> Chela dorsal and external aspects <bold>108–109</bold> Patella external and ventral aspects. Scale bars: 2.0 mm. <bold>106–107, 110.</bold> <tp:taxon-name>Euscorpiops xui</tp:taxon-name>. Female (Ar.-BHDC-YNML0902) <bold>106–107</bold> Chela dorsal and external aspects <bold>110</bold> Patella external aspect. Scale bars: 2.0 mm.</p></caption><graphic xmlns:xlink="http://www.w3.org/1999/xlink" xlink:href="ZooKeys-082-001-g018.jpg" position="float" orientation="portrait" xlink:type="simple"/></fig></tp:treatment-sec><tp:treatment-sec sec-type="Ecology"><title>Ecology.</title><p>This species is collected from moist mixed forest. They are found on the wall in the night and under stones in the day.</p></tp:treatment-sec><tp:treatment-sec sec-type="Distribution"><title>Distribution.</title><p>China (Yunnan, just the type locality).</p></tp:treatment-sec><ref-list><ref id="B5"><mixed-citation xmlns:xlink="http://www.w3.org/1999/xlink" xlink:type="simple"><person-group><name name-style="western"><surname>Di</surname><given-names>ZY</given-names></name><name name-style="western"><surname>Cao</surname><given-names>ZJ</given-names></name><name name-style="western"><surname>Wu</surname><given-names>YJ</given-names></name><name name-style="western"><surname>Li</surname><given-names>WX</given-names></name></person-group> (<year>2010a</year>)<article-title> A new species of the genus <italic>Euscorpiops</italic> Vachon, 1980 (Scorpiones: Euscorpiidae, Scorpiopinae) from Yunnan, China.</article-title><source>Zootaxa</source><volume>2361</volume>:<fpage>13</fpage>-<lpage>22</lpage>.</mixed-citation></ref></ref-list></tp:taxon-treatment>
