# Supplementary material for: The scorpions of Yunnan (China): updated identification key, new record and redescriptions of Euscorpiops kubani and E. shidian (Arachnida, Scorpiones)
Source: Zookeys. 2011 Feb 23;(82):1–33. doi: 10.3897/zookeys.82.715 (PMC3088492; doi:10.3897/zookeys.82.715)
Supplement: XML Treatment for Euscorpiops xui [file zookeys.82.715-treatment7.xml]

<!DOCTYPE tp:taxon-treatment
  PUBLIC "-//TaxonX//DTD Taxonomic Treatment Publishing DTD v0 20100105//EN" "tax-treatment-NSO.dtd">
<tp:taxon-treatment xmlns:tp="http://www.plazi.org/taxpub"><tp:treatment-meta><mixed-citation publication-type="journal"><person-group><name><surname>Di</surname><given-names>Zhiyong</given-names></name><name><surname>He</surname><given-names>Yawen</given-names></name><name><surname>Wu</surname><given-names>Yingliang</given-names></name><name><surname>Cao</surname><given-names>Zhijian</given-names></name><name><surname>Liu</surname><given-names>Hui</given-names></name><name><surname>Jiang</surname><given-names>Dahe</given-names></name><name><surname>Li</surname><given-names>Wenxin</given-names></name></person-group><article-title>The scorpions of Yunnan (China): updated identification key, new record and redescriptions of <italic>Euscorpiops kubani</italic> and <italic>E. shidian</italic> (Arachnida, Scorpiones)</article-title><source>Zookeys</source><day>23</day><month>2</month><year>2011</year><volume>2011</volume><issue>82</issue><fpage>1</fpage><lpage>33</lpage><pub-id pub-id-type="doi">10.3897/zookeys.82.715</pub-id></mixed-citation></tp:treatment-meta><tp:nomenclature><tp:taxon-name>
                            <tp:taxon-name-part taxon-name-part-type="genus">Euscorpiops</tp:taxon-name-part>
                            <tp:taxon-name-part taxon-name-part-type="species">xui</tp:taxon-name-part>
                        </tp:taxon-name><tp:taxon-authority>Sun &amp; Zhu, 2010</tp:taxon-authority><xref ref-type="fig" rid="F16">Figures 92</xref><xref ref-type="fig" rid="F17"/><xref ref-type="fig" rid="F18">110</xref><tp:nomenclature-citation-list><tp:nomenclature-citation><tp:taxon-name>Euscorpiops xui</tp:taxon-name><comment><xref ref-type="bibr" rid="B23">Sun and Zhu 2010</xref>: 62–67, Figs 1–14, tab. 1.</comment></tp:nomenclature-citation></tp:nomenclature-citation-list></tp:nomenclature><tp:treatment-sec sec-type="Type locality"><title>Type locality.</title><p>China, Yunnan Province, Menglian District.</p></tp:treatment-sec><tp:treatment-sec sec-type="Type material"><title>Type material.</title><p>Holotype female, China, Yunnan, Menglian District, Lafu Village, 22°08'N, 99°25'E, 15/VII/2009, Dr. Jishan Xu leg(MHBU); 1 female, 1 male, and 1 juvenile male paratypes, same data as holotype (MHBU).</p></tp:treatment-sec><tp:treatment-sec sec-type="Material examined"><title>Material examined.</title><p>Menglian County, 15/VII/2009, Lixiang Zhang leg, 1 male and 1 female. (BHDC).<!--PageBreak--></p></tp:treatment-sec><tp:treatment-sec sec-type="Diagnosis"><title>Diagnosis</title><p>(Modified from <xref ref-type="bibr" rid="B23">Sun and Zhu 2010</xref>)<bold>.</bold> total length about 54.0–66.0 mm (2 males and 2 females); color dark brownish-red; chela, length/width ratio about 3.5 in females (3.4 and 3.6 in 2 records) and about 4.0 in males (4.0 and 4.1 in 2 records); dentate margin with a slight lobe on movable finger and corresponding notch on fixed finger in both males and females; patella with 19 or 18 external trichobothria (5 <italic>eb</italic>, 2 <italic>esb</italic>, 2 <italic>em</italic>, 4 <italic>est</italic>, 5 or 6 <italic>et</italic> , <xref ref-type="fig" rid="F18">fig. 108</xref>; 6 <italic>eb</italic>, 2 <italic>esb</italic>, 2 <italic>em</italic>, 4 <italic>est</italic>, 5 <italic>et</italic>, <xref ref-type="bibr" rid="B23">Sun and Zhu 2010</xref>: fig. 3), and with 10 ventral trichobothria (4 specimens).</p><p><tp:taxon-name>Euscorpiops xui</tp:taxon-name> appears to be closely related to <tp:taxon-name>Euscorpiops kubani</tp:taxon-name>, bothcan be distinguished by: male chela length/width ratio, about 4.0 in males and 3.5 in females, whereas it is about 3.1 in males and 2.9 in females in <tp:taxon-name>Euscorpiops kubani</tp:taxon-name>; pedipalp fingers nearly straight (<xref ref-type="fig" rid="F18">Figs 105, 107</xref>)<!--PageBreak-->, while in <tp:taxon-name>Euscorpiops kubani</tp:taxon-name> there is scalloped in males and nearly straight in females (<xref ref-type="bibr" rid="B15">Kovařík 2004</xref>; <xref ref-type="bibr" rid="B23">Sun and Zhu 2010</xref>).</p><p><tp:taxon-name>Euscorpiops xui</tp:taxon-name> can be distinguished from other related species of the genus <tp:taxon-name>Euscorpiops</tp:taxon-name> by the following features: patella of pedipalp with 10 ventral trichobothria, whereas in <tp:taxon-name>Euscorpiops shidian</tp:taxon-name> with 11 (rarely 10 and 12 ); chela with a clear sexual dimorphism on length/width ratio: about 4.0 in males and 3.5 in females, compared with 2.7–3.2 in <tp:taxon-name>Euscorpiops kubani</tp:taxon-name>, 2.9–3.2 in <tp:taxon-name>Euscorpiops validus</tp:taxon-name>, and 2.6–2.8 in <tp:taxon-name>Euscorpiops puerensis</tp:taxon-name>; patella of pedipalp with 18–19 (rarely 18) external trichobothria in <tp:taxon-name>Euscorpiops xui</tp:taxon-name>, whereas 18 external trichobothria in <tp:taxon-name>Euscorpiops kubani</tp:taxon-name>, <tp:taxon-name>Euscorpiops shidian</tp:taxon-name>, <tp:taxon-name>Euscorpiops validus</tp:taxon-name> and <tp:taxon-name>Euscorpiops yangi</tp:taxon-name>; the coloration mainly dark brownish-red in <tp:taxon-name>Euscorpiops xui</tp:taxon-name>, but yellow brown in <tp:taxon-name>Euscorpiops vachoni</tp:taxon-name>.<!--PageBreak--></p></tp:treatment-sec><tp:treatment-sec sec-type="Description"><title>Description.</title><p>See <xref ref-type="bibr" rid="B23">Sun and Zhu (2010)</xref>.</p></tp:treatment-sec><tp:treatment-sec sec-type="Variation"><title>Variation.</title><p>Measurements in <xref ref-type="table" rid="T1">table 1</xref>. Feature datasets in <xref ref-type="table" rid="T2">table 2</xref>.</p></tp:treatment-sec><tp:treatment-sec sec-type="Ecology"><title>Ecology.</title><p>This species is uncommon, collected from moist mixed forest close the villages.</p></tp:treatment-sec><tp:treatment-sec sec-type="Distribution"><title>Distribution.</title><p>China (Yunnan).</p></tp:treatment-sec><tp:treatment-sec><!--Section generated to contain objects referenced in tp:taxon-treatment.--><fig id="F16" position="float" orientation="portrait"><label>Figures 92–95.</label><caption><p>Habitus of <tp:taxon-name>Euscorpiops xui</tp:taxon-name>. <bold>92–93</bold> Male (Ar.-BHDC-YNML0901), dorsal and ventral views <bold>94–95</bold> Female (Ar.-BHDC-YNML0902), dorsal and ventral views. Scale bars: 12.0 mm.</p></caption><graphic xmlns:xlink="http://www.w3.org/1999/xlink" xlink:href="ZooKeys-082-001-g016.jpg" position="float" orientation="portrait" xlink:type="simple"/></fig><fig id="F17" position="float" orientation="portrait"><label>Figures 96–103.</label><caption><p><tp:taxon-name>Euscorpiops xui</tp:taxon-name>. <bold>96–99</bold> Male (Ar.-BHDC-YNML0901). Chela dorsal, external, ventral and internal aspects <bold>100–103</bold> Female (Ar.-BHDC-YNML0902). Chela dorsal, external, ventral and internal aspects.Scale bars: 6.0 mm.</p></caption><graphic xmlns:xlink="http://www.w3.org/1999/xlink" xlink:href="ZooKeys-082-001-g017.jpg" position="float" orientation="portrait" xlink:type="simple"/></fig><fig id="F18" position="float" orientation="portrait"><label>Figures 104–110.</label><caption><p>104–105, 108–109.<tp:taxon-name>Euscorpiops xui</tp:taxon-name>. Male (Ar.-BHDC-YNML0901) <bold>104–105</bold> Chela dorsal and external aspects <bold>108–109</bold> Patella external and ventral aspects. Scale bars: 2.0 mm. <bold>106–107, 110.</bold> <tp:taxon-name>Euscorpiops xui</tp:taxon-name>. Female (Ar.-BHDC-YNML0902) <bold>106–107</bold> Chela dorsal and external aspects <bold>110</bold> Patella external aspect. Scale bars: 2.0 mm.</p></caption><graphic xmlns:xlink="http://www.w3.org/1999/xlink" xlink:href="ZooKeys-082-001-g018.jpg" position="float" orientation="portrait" xlink:type="simple"/></fig><table-wrap id="T1" position="float" orientation="portrait"><label>Table 1.</label><caption><p>Measurements (in mm) of <tp:taxon-name>Euscorpiops kubani</tp:taxon-name> (Ar.-MWHU-YNMH1001 and Ar.-MWHU – YNMH 1002), <tp:taxon-name>Euscorpiops shidian</tp:taxon-name> (Ar.-BHDC-YNSD0401 and Ar.-MWHU-YNSD1001) and <tp:taxon-name>Euscorpiops xui</tp:taxon-name> (Ar.-BHDC- YNML 0901 and Ar.-BHDC- YNML0902). </p></caption><table><tbody><tr><th rowspan="2" colspan="1"/><th rowspan="1" colspan="2"><tp:taxon-name>Euscorpiops kubani</tp:taxon-name></th><th rowspan="1" colspan="2"><tp:taxon-name>Euscorpiops shidian</tp:taxon-name></th><th rowspan="1" colspan="2"><tp:taxon-name>Euscorpiops xui</tp:taxon-name></th></tr><tr><th rowspan="1" colspan="1">Male</th><th rowspan="1" colspan="1">Female</th><th rowspan="1" colspan="1">Male</th><th rowspan="1" colspan="1">Female</th><th rowspan="1" colspan="1">Male</th><th rowspan="1" colspan="1">Female</th></tr><tr><td rowspan="1" colspan="1">Total length:</td><td rowspan="1" colspan="1">47.0</td><td rowspan="1" colspan="1">48.0</td><td rowspan="1" colspan="1">52.4</td><td rowspan="1" colspan="1">54.8</td><td rowspan="1" colspan="1">56.3</td><td rowspan="1" colspan="1">57.5</td></tr><tr><td rowspan="1" colspan="1">Carapace:</td><td rowspan="1" colspan="1"/><td rowspan="1" colspan="1"/><td rowspan="1" colspan="1"/><td rowspan="1" colspan="1"/><td rowspan="1" colspan="1"/><td rowspan="1" colspan="1"/></tr><tr><td rowspan="1" colspan="1">-Length</td><td rowspan="1" colspan="1">7.6</td><td rowspan="1" colspan="1">7.1</td><td rowspan="1" colspan="1">7.9</td><td rowspan="1" colspan="1">8.3</td><td rowspan="1" colspan="1">8.4</td><td rowspan="1" colspan="1">9.2</td></tr><tr><td rowspan="1" colspan="1">-Anterior width</td><td rowspan="1" colspan="1">4.5</td><td rowspan="1" colspan="1">4.5</td><td rowspan="1" colspan="1">4.9</td><td rowspan="1" colspan="1">4.7</td><td rowspan="1" colspan="1">5.0</td><td rowspan="1" colspan="1">5.3</td></tr><tr><td rowspan="1" colspan="1">-Posterior width</td><td rowspan="1" colspan="1">7.7</td><td rowspan="1" colspan="1">7.5</td><td rowspan="1" colspan="1">9.0</td><td rowspan="1" colspan="1">8.7</td><td rowspan="1" colspan="1">8.9</td><td rowspan="1" colspan="1">8.3</td></tr><tr><td rowspan="1" colspan="1">Mesosomal segments: -Length</td><td rowspan="1" colspan="1">11.5</td><td rowspan="1" colspan="1">15.5</td><td rowspan="1" colspan="1">17.1</td><td rowspan="1" colspan="1">18.0</td><td rowspan="1" colspan="1">18.1</td><td rowspan="1" colspan="1">19.2</td></tr><tr><td rowspan="1" colspan="1">Metasomal segment I: -Length</td><td rowspan="1" colspan="1">2.5</td><td rowspan="1" colspan="1">2.9</td><td rowspan="1" colspan="1">3.0</td><td rowspan="1" colspan="1">3.0</td><td rowspan="1" colspan="1">3.1</td><td rowspan="1" colspan="1">3.0</td></tr><tr><td rowspan="1" colspan="1">-Width</td><td rowspan="1" colspan="1">2.9</td><td rowspan="1" colspan="1">2.8</td><td rowspan="1" colspan="1">3.0</td><td rowspan="1" colspan="1">3.1</td><td rowspan="1" colspan="1">3.3</td><td rowspan="1" colspan="1">3.4</td></tr><tr><td rowspan="1" colspan="1">-Depth</td><td rowspan="1" colspan="1">2.4</td><td rowspan="1" colspan="1">2.2</td><td rowspan="1" colspan="1">2.3</td><td rowspan="1" colspan="1">2.6</td><td rowspan="1" colspan="1">2.6</td><td rowspan="1" colspan="1">2.7</td></tr><tr><td rowspan="1" colspan="1">Metasomal segment II: -Length</td><td rowspan="1" colspan="1">3.0</td><td rowspan="1" colspan="1">3.0</td><td rowspan="1" colspan="1">3.1</td><td rowspan="1" colspan="1">3.3</td><td rowspan="1" colspan="1">3.5</td><td rowspan="1" colspan="1">3.3</td></tr><tr><td rowspan="1" colspan="1">-Width</td><td rowspan="1" colspan="1">2.6</td><td rowspan="1" colspan="1">2.5</td><td rowspan="1" colspan="1">2.7</td><td rowspan="1" colspan="1">2.6</td><td rowspan="1" colspan="1">3.0</td><td rowspan="1" colspan="1">3.1</td></tr><tr><td rowspan="1" colspan="1">-Depth</td><td rowspan="1" colspan="1">2.2</td><td rowspan="1" colspan="1">2.0</td><td rowspan="1" colspan="1">2.3</td><td rowspan="1" colspan="1">2.3</td><td rowspan="1" colspan="1">2.7</td><td rowspan="1" colspan="1">2.5</td></tr><tr><td rowspan="1" colspan="1">Metasomal segment III : -Length</td><td rowspan="1" colspan="1">3.5</td><td rowspan="1" colspan="1">3.2</td><td rowspan="1" colspan="1">3.5</td><td rowspan="1" colspan="1">3.7</td><td rowspan="1" colspan="1">3.8</td><td rowspan="1" colspan="1">3.7</td></tr><tr><td rowspan="1" colspan="1">-Width</td><td rowspan="1" colspan="1">2.5</td><td rowspan="1" colspan="1">2.3</td><td rowspan="1" colspan="1">2.5</td><td rowspan="1" colspan="1">2.5</td><td rowspan="1" colspan="1">2.7</td><td rowspan="1" colspan="1">2.9</td></tr><tr><td rowspan="1" colspan="1">-Depth</td><td rowspan="1" colspan="1">2.2</td><td rowspan="1" colspan="1">2.2</td><td rowspan="1" colspan="1">2.4</td><td rowspan="1" colspan="1">2.3</td><td rowspan="1" colspan="1">2.5</td><td rowspan="1" colspan="1">2.5</td></tr><tr><td rowspan="1" colspan="1">Metasomal segment IV: -Length</td><td rowspan="1" colspan="1">4.3</td><td rowspan="1" colspan="1">3.4</td><td rowspan="1" colspan="1">3.8</td><td rowspan="1" colspan="1">4.3</td><td rowspan="1" colspan="1">4.3</td><td rowspan="1" colspan="1">4.3</td></tr><tr><td rowspan="1" colspan="1">-Width</td><td rowspan="1" colspan="1">2.4</td><td rowspan="1" colspan="1">2.2</td><td rowspan="1" colspan="1">2.4</td><td rowspan="1" colspan="1">2.2</td><td rowspan="1" colspan="1">2.5</td><td rowspan="1" colspan="1">2.6</td></tr><tr><td rowspan="1" colspan="1">-Depth</td><td rowspan="1" colspan="1">2.2</td><td rowspan="1" colspan="1">2.3</td><td rowspan="1" colspan="1">2.4</td><td rowspan="1" colspan="1">2.3</td><td rowspan="1" colspan="1">2.4</td><td rowspan="1" colspan="1">2.5</td></tr><tr><td rowspan="1" colspan="1">Metasomal segment V: -Length</td><td rowspan="1" colspan="1">6.9</td><td rowspan="1" colspan="1">5.9</td><td rowspan="1" colspan="1">6.5</td><td rowspan="1" colspan="1">7.0</td><td rowspan="1" colspan="1">6.7</td><td rowspan="1" colspan="1">7.0</td></tr><tr><td rowspan="1" colspan="1">-Width</td><td rowspan="1" colspan="1">2.3</td><td rowspan="1" colspan="1">2.2</td><td rowspan="1" colspan="1">2.2</td><td rowspan="1" colspan="1">2.2</td><td rowspan="1" colspan="1">2.4</td><td rowspan="1" colspan="1">2.5</td></tr><tr><td rowspan="1" colspan="1">-Depth</td><td rowspan="1" colspan="1">2.2</td><td rowspan="1" colspan="1">2.0</td><td rowspan="1" colspan="1">2.3</td><td rowspan="1" colspan="1">2.2</td><td rowspan="1" colspan="1">2.4</td><td rowspan="1" colspan="1">2.4</td></tr><tr><td rowspan="1" colspan="1">Telson: -Length</td><td rowspan="1" colspan="1">7.8</td><td rowspan="1" colspan="1">6.8</td><td rowspan="1" colspan="1">7.6</td><td rowspan="1" colspan="1">7.4</td><td rowspan="1" colspan="1">8.4</td><td rowspan="1" colspan="1">7.9</td></tr><tr><td rowspan="1" colspan="1">-Width</td><td rowspan="1" colspan="1">2.5</td><td rowspan="1" colspan="1">2.2</td><td rowspan="1" colspan="1">2.4</td><td rowspan="1" colspan="1">2.2</td><td rowspan="1" colspan="1">2.6</td><td rowspan="1" colspan="1">2.2</td></tr><tr><td rowspan="1" colspan="1">-Depth</td><td rowspan="1" colspan="1">2.2</td><td rowspan="1" colspan="1">1.8</td><td rowspan="1" colspan="1">2.2</td><td rowspan="1" colspan="1">2.0</td><td rowspan="1" colspan="1">2.5</td><td rowspan="1" colspan="1">2.2</td></tr><tr><td rowspan="1" colspan="1">Pedipalp femur: -Length</td><td rowspan="1" colspan="1">7.9</td><td rowspan="1" colspan="1">6.4</td><td rowspan="1" colspan="1">8.9</td><td rowspan="1" colspan="1">8.6</td><td rowspan="1" colspan="1">10.4</td><td rowspan="1" colspan="1">8.7</td></tr><tr><td rowspan="1" colspan="1">-Width</td><td rowspan="1" colspan="1">3.0</td><td rowspan="1" colspan="1">2.6</td><td rowspan="1" colspan="1">3.3</td><td rowspan="1" colspan="1">3.1</td><td rowspan="1" colspan="1">3.2</td><td rowspan="1" colspan="1">3.5</td></tr><tr><td rowspan="1" colspan="1">-Depth</td><td rowspan="1" colspan="1">2.4</td><td rowspan="1" colspan="1">2.3</td><td rowspan="1" colspan="1">2.5</td><td rowspan="1" colspan="1">2.6</td><td rowspan="1" colspan="1">2.7</td><td rowspan="1" colspan="1">2.8</td></tr><tr><td rowspan="1" colspan="1">Pedipalp patella: -Length</td><td rowspan="1" colspan="1">7.1</td><td rowspan="1" colspan="1">6.2</td><td rowspan="1" colspan="1">7.6</td><td rowspan="1" colspan="1">7.4</td><td rowspan="1" colspan="1">9.1</td><td rowspan="1" colspan="1">7.9</td></tr><tr><td rowspan="1" colspan="1">-Width</td><td rowspan="1" colspan="1">3.6</td><td rowspan="1" colspan="1">3.3</td><td rowspan="1" colspan="1">4.1</td><td rowspan="1" colspan="1">4.0</td><td rowspan="1" colspan="1">4.4</td><td rowspan="1" colspan="1">4.8</td></tr><tr><td rowspan="1" colspan="1">-Depth</td><td rowspan="1" colspan="1">2.9</td><td rowspan="1" colspan="1">2.7</td><td rowspan="1" colspan="1">2.9</td><td rowspan="1" colspan="1">2.9</td><td rowspan="1" colspan="1">3.2</td><td rowspan="1" colspan="1">3.3</td></tr><tr><td rowspan="1" colspan="1">Chela: -Length</td><td rowspan="1" colspan="1">14.5</td><td rowspan="1" colspan="1">13.5</td><td rowspan="1" colspan="1">16.0</td><td rowspan="1" colspan="1">16.5</td><td rowspan="1" colspan="1">19.5</td><td rowspan="1" colspan="1">17.0</td></tr><tr><td rowspan="1" colspan="1">-Width (manus)</td><td rowspan="1" colspan="1">4.6</td><td rowspan="1" colspan="1">4.4</td><td rowspan="1" colspan="1">4.7</td><td rowspan="1" colspan="1">4.7</td><td rowspan="1" colspan="1">4.7</td><td rowspan="1" colspan="1">5.3</td></tr><tr><td rowspan="1" colspan="1">-Depth (manus)</td><td rowspan="1" colspan="1">3.8</td><td rowspan="1" colspan="1">3.4</td><td rowspan="1" colspan="1">3.6</td><td rowspan="1" colspan="1">3.6</td><td rowspan="1" colspan="1">4.0</td><td rowspan="1" colspan="1">4.1</td></tr><tr><td rowspan="1" colspan="1">Movable finger: -Length</td><td rowspan="1" colspan="1">7.7</td><td rowspan="1" colspan="1">7.0</td><td rowspan="1" colspan="1">8.2</td><td rowspan="1" colspan="1">8.9</td><td rowspan="1" colspan="1">8.8</td><td rowspan="1" colspan="1">8.8</td></tr><tr><td rowspan="1" colspan="1">Pectinal teeth (L/R)</td><td rowspan="1" colspan="1">8/8</td><td rowspan="1" colspan="1">7/6</td><td rowspan="1" colspan="1">8/8</td><td rowspan="1" colspan="1">8/8</td><td rowspan="1" colspan="1">8/8</td><td rowspan="1" colspan="1">7/7</td></tr></tbody></table></table-wrap><table-wrap id="T2" position="float" orientation="portrait"><label>Table 2.</label><caption><p>Feature datasets of specimens of <tp:taxon-name>Euscorpiops kubani</tp:taxon-name>, <tp:taxon-name>Euscorpiops shidian</tp:taxon-name> and <tp:taxon-name>Euscorpiops xui</tp:taxon-name><bold>.</bold> BL, body length; VTPP, ventral trichobothria of pedipalp patella (L/R); ETPP, external trichobothria of pedipalp patella (L/R); LWRC, length/width ratio of chela; PT, pectinal teeth; im, immature; HT, holotype; PT, paratype. </p></caption><table><tbody><tr><th rowspan="1" colspan="1">Species</th><th rowspan="1" colspan="1">Serial number</th><th rowspan="1" colspan="1">Sex</th><th rowspan="1" colspan="1">BL≈</th><th rowspan="1" colspan="1">VTPP</th><th rowspan="1" colspan="1">ETPP</th><th rowspan="1" colspan="1">PT</th><th rowspan="1" colspan="1">LWRC</th></tr><tr><td rowspan="15" colspan="1">E. kubani</td><td rowspan="1" colspan="1">HT(FKCP)</td><td rowspan="1" colspan="1">♂</td><td rowspan="1" colspan="1">39</td><td rowspan="1" colspan="1">10/10</td><td rowspan="1" colspan="1">19/19</td><td rowspan="1" colspan="1">8/8</td><td rowspan="1" colspan="1">3.1</td></tr><tr><td rowspan="1" colspan="1">PT(FKCP)</td><td rowspan="1" colspan="1">♀</td><td rowspan="1" colspan="1">44</td><td rowspan="1" colspan="1">10/10</td><td rowspan="1" colspan="1">18/18</td><td rowspan="1" colspan="1">7/7</td><td rowspan="1" colspan="1">3.2</td></tr><tr><td rowspan="1" colspan="1">Ar.-MWHU-YNMH1001</td><td rowspan="1" colspan="1">♂</td><td rowspan="1" colspan="1">47</td><td rowspan="1" colspan="1">10/10</td><td rowspan="1" colspan="1">18/18</td><td rowspan="1" colspan="1">8/8</td><td rowspan="1" colspan="1">3.2</td></tr><tr><td rowspan="1" colspan="1">Ar.-MWHU-YNMH1002</td><td rowspan="1" colspan="1">♀</td><td rowspan="1" colspan="1">48</td><td rowspan="1" colspan="1">9/9</td><td rowspan="1" colspan="1">18/18</td><td rowspan="1" colspan="1">7/6</td><td rowspan="1" colspan="1">3.1</td></tr><tr><td rowspan="1" colspan="1">Ar.-MWHU-YNMH1003</td><td rowspan="1" colspan="1">♂</td><td rowspan="1" colspan="1">48</td><td rowspan="1" colspan="1">10/10</td><td rowspan="1" colspan="1">18/18</td><td rowspan="1" colspan="1">8/8</td><td rowspan="1" colspan="1">3.1</td></tr><tr><td rowspan="1" colspan="1">Ar.-MWHU-YNMH1004</td><td rowspan="1" colspan="1">♂</td><td rowspan="1" colspan="1">44</td><td rowspan="1" colspan="1">9/10</td><td rowspan="1" colspan="1">18/16†</td><td rowspan="1" colspan="1">6/7</td><td rowspan="1" colspan="1">2.9</td></tr><tr><td rowspan="1" colspan="1">Ar.-MWHU-YNMH1005</td><td rowspan="1" colspan="1">♂im</td><td rowspan="1" colspan="1"/><td rowspan="1" colspan="1">10/10</td><td rowspan="1" colspan="1">18/18</td><td rowspan="1" colspan="1">7/7</td><td rowspan="1" colspan="1"/></tr><tr><td rowspan="1" colspan="1">Ar.-MWHU-YNMH1006</td><td rowspan="1" colspan="1">♂im</td><td rowspan="1" colspan="1"/><td rowspan="1" colspan="1">10/9</td><td rowspan="1" colspan="1">18/18</td><td rowspan="1" colspan="1">8/8</td><td rowspan="1" colspan="1"/></tr><tr><td rowspan="1" colspan="1">Ar.-MWHU-YNMH1007</td><td rowspan="1" colspan="1">♀</td><td rowspan="1" colspan="1">45</td><td rowspan="1" colspan="1">10/10</td><td rowspan="1" colspan="1">18/18</td><td rowspan="1" colspan="1">6/6</td><td rowspan="1" colspan="1">2.9</td></tr><tr><td rowspan="1" colspan="1">Ar.-MWHU-YNMH1008</td><td rowspan="1" colspan="1">♀</td><td rowspan="1" colspan="1">44</td><td rowspan="1" colspan="1">9/10</td><td rowspan="1" colspan="1">18/18</td><td rowspan="1" colspan="1">7/6</td><td rowspan="1" colspan="1">2.7</td></tr><tr><td rowspan="1" colspan="1">Ar.-MWHU-YNMH1009</td><td rowspan="1" colspan="1">♀im</td><td rowspan="1" colspan="1"/><td rowspan="1" colspan="1">9/10</td><td rowspan="1" colspan="1">18/18</td><td rowspan="1" colspan="1">7/6</td><td rowspan="1" colspan="1"/></tr><tr><td rowspan="1" colspan="1">Ar.-MWHU-YNMH1010</td><td rowspan="1" colspan="1">♀im</td><td rowspan="1" colspan="1"/><td rowspan="1" colspan="1">9/9</td><td rowspan="1" colspan="1">18/18</td><td rowspan="1" colspan="1">7/7</td><td rowspan="1" colspan="1"/></tr><tr><td rowspan="1" colspan="1">Ar.-MWHU-YNMH1011</td><td rowspan="1" colspan="1">♀im</td><td rowspan="1" colspan="1"/><td rowspan="1" colspan="1">10/10</td><td rowspan="1" colspan="1">18/18</td><td rowspan="1" colspan="1">6/6</td><td rowspan="1" colspan="1"/></tr><tr><td rowspan="1" colspan="1">Ar.-BHDC-YNMH0601</td><td rowspan="1" colspan="1">♀</td><td rowspan="1" colspan="1">45</td><td rowspan="1" colspan="1">9/10</td><td rowspan="1" colspan="1">17/17</td><td rowspan="1" colspan="1">6/6</td><td rowspan="1" colspan="1">2.7</td></tr><tr><td rowspan="1" colspan="1">Ar.-BHDC-YNMH0601</td><td rowspan="1" colspan="1">♀im</td><td rowspan="1" colspan="1"/><td rowspan="1" colspan="1">11/11</td><td rowspan="1" colspan="1">18/18</td><td rowspan="1" colspan="1">6/6</td><td rowspan="1" colspan="1"/></tr><tr><td rowspan="11" colspan="1">E. shidian</td><td rowspan="1" colspan="1">HT(MHBU)</td><td rowspan="1" colspan="1">♂</td><td rowspan="1" colspan="1">49</td><td rowspan="1" colspan="1">11/11</td><td rowspan="1" colspan="1">17/17§</td><td rowspan="1" colspan="1">7/7</td><td rowspan="1" colspan="1">1.6#</td></tr><tr><td rowspan="1" colspan="1">PT(MHBU)</td><td rowspan="1" colspan="1">♂</td><td rowspan="1" colspan="1">60</td><td rowspan="1" colspan="1">11/11</td><td rowspan="1" colspan="1">17/17§</td><td rowspan="1" colspan="1">7/7</td><td rowspan="1" colspan="1">2.4#</td></tr><tr><td rowspan="1" colspan="1">Ar.-BHDC-YNSD0401</td><td rowspan="1" colspan="1">♂</td><td rowspan="1" colspan="1">52</td><td rowspan="1" colspan="1">11/11</td><td rowspan="1" colspan="1">18/18</td><td rowspan="1" colspan="1">8/8</td><td rowspan="1" colspan="1">3.4</td></tr><tr><td rowspan="1" colspan="1">Ar.-MWHU-YNSD1001</td><td rowspan="1" colspan="1">♀</td><td rowspan="1" colspan="1">55</td><td rowspan="1" colspan="1">10/11</td><td rowspan="1" colspan="1">18/18</td><td rowspan="1" colspan="1">8/8</td><td rowspan="1" colspan="1">3.5</td></tr><tr><td rowspan="1" colspan="1">Ar.-MWHU-YNSD1002</td><td rowspan="1" colspan="1">♂</td><td rowspan="1" colspan="1">47</td><td rowspan="1" colspan="1">11/11</td><td rowspan="1" colspan="1">18/18</td><td rowspan="1" colspan="1">8/7</td><td rowspan="1" colspan="1">3.5</td></tr><tr><td rowspan="1" colspan="1">Ar.-MWHU-YNSD1003</td><td rowspan="1" colspan="1">♂</td><td rowspan="1" colspan="1">50</td><td rowspan="1" colspan="1">11/11</td><td rowspan="1" colspan="1">18/18</td><td rowspan="1" colspan="1">8/8</td><td rowspan="1" colspan="1">3.3</td></tr><tr><td rowspan="1" colspan="1">Ar.-MWHU-YNSD1004</td><td rowspan="1" colspan="1">♂im</td><td rowspan="1" colspan="1"/><td rowspan="1" colspan="1">11/11</td><td rowspan="1" colspan="1">18/18</td><td rowspan="1" colspan="1">8/8</td><td rowspan="1" colspan="1"/></tr><tr><td rowspan="1" colspan="1">Ar.-MWHU-YNSD1005</td><td rowspan="1" colspan="1">♀</td><td rowspan="1" colspan="1">50</td><td rowspan="1" colspan="1">12/12</td><td rowspan="1" colspan="1">18/18</td><td rowspan="1" colspan="1">6/6</td><td rowspan="1" colspan="1">3.2</td></tr><tr><td rowspan="1" colspan="1">Ar.-MWHU-YNSD1006</td><td rowspan="1" colspan="1">♀</td><td rowspan="1" colspan="1">45</td><td rowspan="1" colspan="1">11/11</td><td rowspan="1" colspan="1">18/18</td><td rowspan="1" colspan="1">8/7</td><td rowspan="1" colspan="1">3.2</td></tr><tr><td rowspan="1" colspan="1">Ar.-MWHU-YNSD1007</td><td rowspan="1" colspan="1">♀</td><td rowspan="1" colspan="1">45</td><td rowspan="1" colspan="1">11/11</td><td rowspan="1" colspan="1">18/18</td><td rowspan="1" colspan="1">6/7</td><td rowspan="1" colspan="1">3.5</td></tr><tr><td rowspan="1" colspan="1">Ar.-MWHU-YNSD1008</td><td rowspan="1" colspan="1">♀</td><td rowspan="1" colspan="1">50</td><td rowspan="1" colspan="1">11/11</td><td rowspan="1" colspan="1">18/18</td><td rowspan="1" colspan="1">8/7</td><td rowspan="1" colspan="1">3.2</td></tr><tr><td rowspan="4" colspan="1">E. xui</td><td rowspan="1" colspan="1">HT(MHBU)</td><td rowspan="1" colspan="1">♀</td><td rowspan="1" colspan="1">66</td><td rowspan="1" colspan="1">10/10</td><td rowspan="1" colspan="1">19/19</td><td rowspan="1" colspan="1">7/7</td><td rowspan="1" colspan="1">3.6</td></tr><tr><td rowspan="1" colspan="1">PT(MHBU)</td><td rowspan="1" colspan="1">♂</td><td rowspan="1" colspan="1">54</td><td rowspan="1" colspan="1">10/10</td><td rowspan="1" colspan="1">19/19</td><td rowspan="1" colspan="1">8/8</td><td rowspan="1" colspan="1">4.1</td></tr><tr><td rowspan="1" colspan="1">Ar.-BHDC-YNML0901</td><td rowspan="1" colspan="1">♂</td><td rowspan="1" colspan="1">56</td><td rowspan="1" colspan="1">10/10</td><td rowspan="1" colspan="1">18/19</td><td rowspan="1" colspan="1">8/8</td><td rowspan="1" colspan="1">4.0</td></tr><tr><td rowspan="1" colspan="1">Ar.-BHDC-YNML0902</td><td rowspan="1" colspan="1">♀</td><td rowspan="1" colspan="1">58</td><td rowspan="1" colspan="1">10/10</td><td rowspan="1" colspan="1">19/19</td><td rowspan="1" colspan="1">7/7</td><td rowspan="1" colspan="1">3.4</td></tr></tbody></table><table-wrap-foot><fn><p><bold>†</bold> It is visible that the right patella of pedipalp of this specimen (Ar.-MWHU-YNPMH1004) didn’t developed well, in respect that with external trichobothria <italic>et4</italic> and <italic>est2</italic> absent (the position and terminology followed <xref ref-type="bibr" rid="B14">Kovařík 2000</xref>:157). <bold>§</bold> As these specimens came from the same village, it is very puzzling that with obvious external trichobothria difference. <bold>#</bold> Maybe there are different methods of measurement adopted by these authors lead to an enormous difference among length/width ratio of chela of type specimens and new material, however, it is obvious that they are with the same shape (<xref ref-type="fig" rid="F9">Figs 50</xref>–<xref ref-type="fig" rid="F10">61</xref>; <xref ref-type="bibr" rid="B27">Qi et al. 2005</xref>, Figs 78–83).</p></fn></table-wrap-foot></table-wrap><fig id="F9" position="float" orientation="portrait"><label>Figures 50–53.</label><caption><p>Habitus of <tp:taxon-name>Euscorpiops shidian</tp:taxon-name>. <bold>50–51</bold> Male (Ar.-BHDC-YNSD0401), dorsal and ventral views <bold>52–53</bold> Female (Ar.-MWHU-YNSD1001), dorsal and ventral views. Scale bars: 12.0 mm.</p></caption><graphic xmlns:xlink="http://www.w3.org/1999/xlink" xlink:href="ZooKeys-082-001-g009.jpg" position="float" orientation="portrait" xlink:type="simple"/></fig><fig id="F10" position="float" orientation="portrait"><label>Figures 54–61.</label><caption><p><tp:taxon-name>Euscorpiops shidian</tp:taxon-name> <bold>54–57</bold> Male (Ar.-BHDC-YNSD0401). Chela (left) dorsal, external, ventral and internal aspects <bold>58–61</bold> Female (Ar.-MWHU-YNSD1001). Chela (left) dorsal, external, ventral and internal aspects.Scale bars: 6.0 mm.</p></caption><graphic xmlns:xlink="http://www.w3.org/1999/xlink" xlink:href="ZooKeys-082-001-g010.jpg" position="float" orientation="portrait" xlink:type="simple"/></fig></tp:treatment-sec><ref-list><ref id="B23"><mixed-citation xmlns:xlink="http://www.w3.org/1999/xlink" xlink:type="simple"><person-group><name name-style="western"><surname>Sun</surname><given-names>D</given-names></name><name name-style="western"><surname>Zhu</surname><given-names>MS</given-names></name></person-group> (<year>2010</year>)<article-title> One new species of scorpion belonging to the genus <italic>Euscorpiops</italic> Vachon, 1980 from Yunnan, China (Scorpiones: Euscorpiidae, Scorpiopinae).</article-title><source>Zootaxa</source><volume>2399</volume>:<fpage>61</fpage>-<lpage>68</lpage>.</mixed-citation></ref><ref id="B15"><mixed-citation xmlns:xlink="http://www.w3.org/1999/xlink" xlink:type="simple"><person-group><name name-style="western"><surname>Kovařík</surname><given-names>F</given-names></name></person-group> (<year>2004</year>)<article-title> <italic>Euscorpiops kubani</italic> sp. nov. from Laos (Scorpiones, Euscorpiidae, Scorpiopinae).</article-title><source>Acta Musei Moraviae, Scientiae biologicae (Brno)</source><volume>89</volume>:<fpage>13</fpage>-<lpage>18</lpage>.</mixed-citation></ref><ref id="B14"><mixed-citation xmlns:xlink="http://www.w3.org/1999/xlink" xlink:type="simple"><person-group><name name-style="western"><surname>Kovařík</surname><given-names>F</given-names></name></person-group> (<year>2000</year>)<article-title> Revision of family Scorpiopidae (Scorpiones), with descriptions of six new species.</article-title><source>Acta Societatis Zoologicae Bohemoslovenicae</source><volume>64</volume>:<fpage>153</fpage>-<lpage>201</lpage>.</mixed-citation></ref><ref id="B27"><mixed-citation xmlns:xlink="http://www.w3.org/1999/xlink" xlink:type="simple"><person-group><name name-style="western"><surname>Qi</surname><given-names>JX</given-names></name><name name-style="western"><surname>Zhu</surname><given-names>MS</given-names></name><name name-style="western"><surname>Lourenço</surname><given-names>W</given-names></name></person-group> (<year>2005</year>)<article-title> Eight new species of the genera <italic>Scorpiops</italic> Peters, <italic>Euscorpiops</italic> Vachon, and <italic>Chaerilus</italic> Simon (Scorpiones: Euscorpiidae, Chaerilidae) from Tibet and Yunnan, China.</article-title><source>Euscorpius</source><volume>32</volume>:<fpage>1</fpage>-<lpage>40</lpage>.</mixed-citation></ref></ref-list></tp:taxon-treatment>
