# Supplementary material for: The scorpions of Yunnan (China): updated identification key, new record and redescriptions of Euscorpiops kubani and E. shidian (Arachnida, Scorpiones)
Source: Zookeys. 2011 Feb 23;(82):1–33. doi: 10.3897/zookeys.82.715 (PMC3088492; doi:10.3897/zookeys.82.715)
Supplement: XML Treatment for Euscorpiops yangi [file zookeys.82.715-treatment8.xml]

<!DOCTYPE tp:taxon-treatment
  PUBLIC "-//TaxonX//DTD Taxonomic Treatment Publishing DTD v0 20100105//EN" "tax-treatment-NSO.dtd">
<tp:taxon-treatment xmlns:tp="http://www.plazi.org/taxpub"><tp:treatment-meta><mixed-citation publication-type="journal"><person-group><name><surname>Di</surname><given-names>Zhiyong</given-names></name><name><surname>He</surname><given-names>Yawen</given-names></name><name><surname>Wu</surname><given-names>Yingliang</given-names></name><name><surname>Cao</surname><given-names>Zhijian</given-names></name><name><surname>Liu</surname><given-names>Hui</given-names></name><name><surname>Jiang</surname><given-names>Dahe</given-names></name><name><surname>Li</surname><given-names>Wenxin</given-names></name></person-group><article-title>The scorpions of Yunnan (China): updated identification key, new record and redescriptions of <italic>Euscorpiops kubani</italic> and <italic>E. shidian</italic> (Arachnida, Scorpiones)</article-title><source>Zookeys</source><day>23</day><month>2</month><year>2011</year><volume>2011</volume><issue>82</issue><fpage>1</fpage><lpage>33</lpage><pub-id pub-id-type="doi">10.3897/zookeys.82.715</pub-id></mixed-citation></tp:treatment-meta><tp:nomenclature><tp:taxon-name>
                            <tp:taxon-name-part taxon-name-part-type="genus">Euscorpiops</tp:taxon-name-part>
                            <tp:taxon-name-part taxon-name-part-type="species">yangi</tp:taxon-name-part>
                        </tp:taxon-name><tp:taxon-authority>Zhu, Zhang &amp; Lourenço, 2007</tp:taxon-authority><xref ref-type="fig" rid="F19">Figures 111–117</xref><tp:nomenclature-citation-list><tp:nomenclature-citation><tp:taxon-name>Euscorpiops yangi</tp:taxon-name><comment><xref ref-type="bibr" rid="B34">Zhu et al. 2007</xref>: 20–25, Figs 1–22, tab. 1.</comment></tp:nomenclature-citation></tp:nomenclature-citation-list></tp:nomenclature><tp:treatment-sec sec-type="Type locality"><title>Type locality.</title><p>China, Yunnan Province, Maguan District.</p></tp:treatment-sec><tp:treatment-sec sec-type="Type material"><title>Type material.</title><p>Male holotype, China, Yunnan Province, Maguan District, Gulingqing Town (23°00'N, 104°18'E), 20/VII/2006, Zizhong Yang and Yulong Wang leg, (Ar.-MHBU-0011); 3 males and 1 female paratypes, same data as holotype (1 male paratype in MNHN, the others in MHBU).<!--PageBreak--></p></tp:treatment-sec><tp:treatment-sec sec-type="Diagnosis"><title>Diagnosis.</title><p>(Modified from <xref ref-type="bibr" rid="B34">Zhu et al. 2007</xref>)Medium-sized scorpion with total length 46.1 to 51.3 (4 males and 1 female); patella of pedipalp with 9 to 10 ventral trichobothria (<xref ref-type="fig" rid="F19">Figs 115–117</xref>); chela narrow and elongated, the length/width ratio is 3.4 on males (4 specimens) and 3.3 on female (1 specimen), the chela length/carapace length ratio is equal or greater than 2.0; pedipalp fingers of males and females nearly straight (<xref ref-type="fig" rid="F9">Figs 112, 114</xref>).</p><p><tp:taxon-name>Euscorpiops yangi</tp:taxon-name> can be distinguished from other related species of the genus <tp:taxon-name>Euscorpiops</tp:taxon-name> by the following features: patella of pedipalp with 9 to 10 ventral trichobothria, whereas <!--PageBreak-->in <tp:taxon-name>Euscorpiops shidian</tp:taxon-name> with 11 (rarely 10 or 12); chela narrow and elongated; the length/ width ratio is 3.4 in males and 3.3 in females, compared with 2.7–3.2 in <tp:taxon-name>Euscorpiops kubani</tp:taxon-name>, 2.9–3.2 in <tp:taxon-name>Euscorpiops validus</tp:taxon-name> , and 2.6–2.8 in <tp:taxon-name>Euscorpiops puerensis</tp:taxon-name>. <tp:taxon-name>Euscorpiops yangi</tp:taxon-name> can be ditinguished from <tp:taxon-name>Euscorpiops xui</tp:taxon-name> by the following features: patella of pedipalp with 18 external trichobothria whereas in <tp:taxon-name>Euscorpiops xui</tp:taxon-name> with 18–19; chela with length/width ratio 3.4 in males and 3.3 in females, whereas on <tp:taxon-name>Euscorpiops xui</tp:taxon-name> withlength/width ratio 4.0–4.1 in males (2 specimens) and 3.4–3.6 in females (2 specimens).</p></tp:treatment-sec><tp:treatment-sec sec-type="Description"><title>Description.</title><p>See <xref ref-type="bibr" rid="B34">Zhu et al. (2007)</xref>.</p><fig id="F19" position="float" orientation="portrait"><label>Figures 111–117.</label><caption><p>111–112, 115–116. (followed <xref ref-type="bibr" rid="B34">Zhu et al. 2007</xref>).<tp:taxon-name>Euscorpiops yangi</tp:taxon-name>. Male holotype (Ar.-MHU-0011). <bold>111–112</bold> Chela dorsal and external aspects <bold>115–116</bold> Patella external and ventral aspects. Scale bars: 2.0 mm. <bold>113–114, 117.</bold> (followed <xref ref-type="bibr" rid="B34">Zhu et al. 2007</xref>). <tp:taxon-name>Euscorpiops yangi</tp:taxon-name>, Female paratype <bold>113–114</bold> Chela dorsal and external aspects <bold>117</bold> Patella external aspect. Scale bars: 2.0 mm.</p></caption><graphic xmlns:xlink="http://www.w3.org/1999/xlink" xlink:href="ZooKeys-082-001-g019.jpg" position="float" orientation="portrait" xlink:type="simple"/></fig></tp:treatment-sec><tp:treatment-sec sec-type="Ecology"><title>Ecology.</title><p>This species is uncommon, found under stones.</p></tp:treatment-sec><tp:treatment-sec sec-type="Distribution"><title>Distribution.</title><p>China (Yunnan).<!--PageBreak--></p></tp:treatment-sec><tp:treatment-sec><!--Section generated to contain objects referenced in tp:taxon-treatment.--><fig id="F9" position="float" orientation="portrait"><label>Figures 50–53.</label><caption><p>Habitus of <tp:taxon-name>Euscorpiops shidian</tp:taxon-name>. <bold>50–51</bold> Male (Ar.-BHDC-YNSD0401), dorsal and ventral views <bold>52–53</bold> Female (Ar.-MWHU-YNSD1001), dorsal and ventral views. Scale bars: 12.0 mm.</p></caption><graphic xmlns:xlink="http://www.w3.org/1999/xlink" xlink:href="ZooKeys-082-001-g009.jpg" position="float" orientation="portrait" xlink:type="simple"/></fig></tp:treatment-sec><ref-list><ref id="B34"><mixed-citation xmlns:xlink="http://www.w3.org/1999/xlink" xlink:type="simple"><person-group><name name-style="western"><surname>Zhu</surname><given-names>MS</given-names></name><name name-style="western"><surname>Zhang</surname><given-names>L</given-names></name><name name-style="western"><surname>Lourenço</surname><given-names>WR</given-names></name></person-group> (<year>2007</year>)<article-title> One new species of scorpion belonging to the genus <italic>Euscorpiops</italic> Vachon, 1980 from South China (Scorpiones: Euscorpiidae, Scorpiopinae).</article-title><source>Zootaxa</source><volume>1582</volume>:<fpage>19</fpage>-<lpage>25</lpage>.</mixed-citation></ref></ref-list></tp:taxon-treatment>
