# Supplementary material for: The scorpions of Yunnan (China): updated identification key, new record and redescriptions of Euscorpiops kubani and E. shidian (Arachnida, Scorpiones)
Source: Zookeys. 2011 Feb 23;(82):1–33. doi: 10.3897/zookeys.82.715 (PMC3088492; doi:10.3897/zookeys.82.715)
Supplement: XML Treatment for Scorpiops jendeki [file zookeys.82.715-treatment9.xml]

<!DOCTYPE tp:taxon-treatment
  PUBLIC "-//TaxonX//DTD Taxonomic Treatment Publishing DTD v0 20100105//EN" "tax-treatment-NSO.dtd">
<tp:taxon-treatment xmlns:tp="http://www.plazi.org/taxpub"><tp:treatment-meta><mixed-citation publication-type="journal"><person-group><name><surname>Di</surname><given-names>Zhiyong</given-names></name><name><surname>He</surname><given-names>Yawen</given-names></name><name><surname>Wu</surname><given-names>Yingliang</given-names></name><name><surname>Cao</surname><given-names>Zhijian</given-names></name><name><surname>Liu</surname><given-names>Hui</given-names></name><name><surname>Jiang</surname><given-names>Dahe</given-names></name><name><surname>Li</surname><given-names>Wenxin</given-names></name></person-group><article-title>The scorpions of Yunnan (China): updated identification key, new record and redescriptions of <italic>Euscorpiops kubani</italic> and <italic>E. shidian</italic> (Arachnida, Scorpiones)</article-title><source>Zookeys</source><day>23</day><month>2</month><year>2011</year><volume>2011</volume><issue>82</issue><fpage>1</fpage><lpage>33</lpage><pub-id pub-id-type="doi">10.3897/zookeys.82.715</pub-id></mixed-citation></tp:treatment-meta><tp:nomenclature><tp:taxon-name>
                            <tp:taxon-name-part taxon-name-part-type="genus">Scorpiops</tp:taxon-name-part>
                            <tp:taxon-name-part taxon-name-part-type="species">jendeki</tp:taxon-name-part>
                        </tp:taxon-name><tp:taxon-authority>Kovařík, 1994</tp:taxon-authority><xref ref-type="fig" rid="F20">Figures 118–122</xref><tp:nomenclature-citation-list><tp:nomenclature-citation><tp:taxon-name>Scorpiops hardwickii jendeki</tp:taxon-name><comment><xref ref-type="bibr" rid="B11">Kovařík 1994</xref>: 62, Figs 7–13, tab.1; <xref ref-type="bibr" rid="B8">Fet 2000</xref>: 492.</comment></tp:nomenclature-citation><tp:nomenclature-citation><tp:taxon-name>Scorpiops jendeki</tp:taxon-name><comment>: <xref ref-type="bibr" rid="B14">Kovařík 2000</xref>: 180, 182, Figs 59–60, tabs. 1–3.</comment></tp:nomenclature-citation></tp:nomenclature-citation-list></tp:nomenclature><tp:treatment-sec sec-type="Type locality"><title>Type locality.</title><p>China, Yunnan, Gaoligongshan Nature Reserve 100 km west of Baoshan.</p></tp:treatment-sec><tp:treatment-sec sec-type="Type material"><title>Type material.</title><p>Holotype female: China, Yunnan, Gaoligongshan Nature Reserve 100 km west of Baoshan; 1 female paratype (NMPC), 4 females paratypes (FKCP), 14–21/VI/1993, E. Jendek and O. Sausa leg.</p></tp:treatment-sec><tp:treatment-sec sec-type="Diagnosis"><title>Diagnosis.</title><p>(Taken from <xref ref-type="bibr" rid="B14">Kovařík 2000</xref>). Total length is 30–42.1 mm. Patella with 17 external trichobothria (5<italic>eb</italic>, 2 <italic>esb</italic>, 2 <italic>em</italic>, 4 <italic>est</italic>, 4 <italic>et</italic>) (<xref ref-type="fig" rid="F20">Fig. 121</xref>) and 6–7 ventral trichobothria (6 specimens, <xref ref-type="fig" rid="F20">Fig. 122</xref>). Pectinal teeth 4–5. Both males and females have fingers of pedipalps straight, without any flexure. The carapace bears very sparse large granules.</p><p><tp:taxon-name>Scorpiops jendeki</tp:taxon-name> appears to be closely related to <tp:taxon-name>Scorpiops hardwickei</tp:taxon-name> (Gervais, 1843), both species have the same number of external and ventral trichobothria on the patella, and a similar length/width ratio of chela; however, in the latter the fingers of pedipalps are strongly flexed.</p></tp:treatment-sec><tp:treatment-sec sec-type="Description"><title>Description.</title><p>See (<xref ref-type="bibr" rid="B11">Kovařík (1994</xref>, <xref ref-type="bibr" rid="B14">2000</xref>).</p><fig id="F20" position="float" orientation="portrait"><label>Figures 118–122.</label><caption><p><tp:taxon-name>Scorpiops jendeki</tp:taxon-name>(followed <xref ref-type="bibr" rid="B11">Kovařík 1994</xref>, <xref ref-type="bibr" rid="B14">2000</xref>).Male holotype. <bold>118–119</bold> Chela dorsal and external aspects <bold>121–122</bold> Patella external and ventral aspecta. Scale bars: 2.0 mm. <bold>120</bold> <tp:taxon-name>Scorpiops jendeki</tp:taxon-name>(followed <xref ref-type="bibr" rid="B14">Kovařík 2000</xref>).Female. Chela dorsal aspect. Scale bars: 2.0 mm.</p></caption><graphic xmlns:xlink="http://www.w3.org/1999/xlink" xlink:href="ZooKeys-082-001-g020.jpg" position="float" orientation="portrait" xlink:type="simple"/></fig></tp:treatment-sec><tp:treatment-sec sec-type="Ecology"><title>Ecology.</title><p>This species is uncommon, collected from moist mixed forest and in the bark or leavers and moss.</p></tp:treatment-sec><tp:treatment-sec sec-type="Distribution"><title>Distribution.</title><p>China (Yunnan).</p><fig id="F21" position="float" orientation="portrait"><label>Figure 123.</label><caption><p>Map of China (Yunnan), showing the localities of the Scorpionesspecies. Map abbreviations: square, <tp:taxon-name>Scorpiops jendeki</tp:taxon-name>; ellipse, <tp:taxon-name>Euscorpiops kubani</tp:taxon-name>; heart, <tp:taxon-name>Euscorpiops puerensis</tp:taxon-name>; triangle, <tp:taxon-name>Euscorpiops shidian</tp:taxon-name>; polygon, <tp:taxon-name>Euscorpiops vachoni</tp:taxon-name>; pentagon, <tp:taxon-name>Euscorpiops validus</tp:taxon-name>; rhombus, <tp:taxon-name>Euscorpiops xui</tp:taxon-name>; circle, <tp:taxon-name>Euscorpiops yangi</tp:taxon-name>; red diagonal, <tp:taxon-name>Lychas mucronatus</tp:taxon-name>.</p></caption><graphic xmlns:xlink="http://www.w3.org/1999/xlink" xlink:href="ZooKeys-082-001-g021.jpg" position="float" orientation="portrait" xlink:type="simple"/></fig></tp:treatment-sec><ref-list><ref id="B11"><mixed-citation xmlns:xlink="http://www.w3.org/1999/xlink" xlink:type="simple"><person-group><name name-style="western"><surname>Kovařík</surname><given-names>F</given-names></name></person-group> (<year>1994</year>)<article-title> <italic>Scorpiops irenae</italic> sp. n. from Nepal and <italic>Scorpiops hardwickei jendeki</italic> subsp. n. from Yunnan, China (Arachnida: Scorpionida: Vaejovidae).</article-title><source>Acta Societatis Zoologicae Bohemoslovenicae</source><volume>58</volume> (<issue>1–2</issue>):<fpage>61</fpage>-<lpage>66</lpage>.</mixed-citation></ref><ref id="B14"><mixed-citation xmlns:xlink="http://www.w3.org/1999/xlink" xlink:type="simple"><person-group><name name-style="western"><surname>Kovařík</surname><given-names>F</given-names></name></person-group> (<year>2000</year>)<article-title> Revision of family Scorpiopidae (Scorpiones), with descriptions of six new species.</article-title><source>Acta Societatis Zoologicae Bohemoslovenicae</source><volume>64</volume>:<fpage>153</fpage>-<lpage>201</lpage>.</mixed-citation></ref><ref id="B8"><mixed-citation xmlns:xlink="http://www.w3.org/1999/xlink" xlink:type="simple"><person-group><name name-style="western"><surname>Fet</surname><given-names>V</given-names></name></person-group> (<year>2000</year>)<article-title> Family Scorpiopidae Kraepelin, 1905.</article-title> In: <person-group><name name-style="western"><surname>Fet</surname><given-names>V</given-names></name><name name-style="western"><surname>Sissom</surname><given-names>WD</given-names></name><name name-style="western"><surname>Lowe</surname><given-names>G</given-names></name><name name-style="western"><surname>Braunwalder</surname><given-names>ME</given-names></name></person-group> (<role>Eds</role>) <source>Catalog of the Scorpions of the World (1758–1998).</source><publisher-name>The New York Entomological Society</publisher-name>, <publisher-loc>New York</publisher-loc>, <fpage>487</fpage>–<lpage>495</lpage>.</mixed-citation></ref></ref-list></tp:taxon-treatment>
